# Supplementary material for: Genetic deletion of nitric oxide synthase 2 ameliorates Parkinson’s disease pathology and neuroinflammation in a transgenic mouse model of synucleinopathy
Source: Mol Brain. 2023 Jan 16;16:7. doi: 10.1186/s13041-023-00996-1 (PMC9841612; doi:10.1186/s13041-023-00996-1)
Supplement: Supplementary file 2 — Additional file 2: Table S1. The lists of the 1,339 DEGs included in the individual clusters. [file 13041_2023_996_MOESM2_ESM.xlsx]

## Sheet: Sheet1
Table S1. The lists of the 1,339 DEGs included in the individual clusters. Ensembl IDs, Entrez IDs, symbols, descriptions, P-values, and log2-fold changes of the DEGs are shown. P-values were computed as described in Materials and Methods section.
				Fig. 1L	SynA53T vs. nTg			SynA53T/NOS2-/- vs. SynA53T
Ensembl IDs	EntrezID	Symbol	Description	Cluster	P-value	log2(fold-change)	up/down-DEG (1: up-regulated, -1: down-regulated, 0: not changed)	P-value	log2(fold-change)	up/down-DEG (1: up-regulated, -1: down-regulated, 0: not changed)
ENSMUSG00000000171	66925	Sdhd	succinate dehydrogenase complex, subunit D, integral membrane protein	2	0.0968132	0.666183	1	0.107583	-0.556161	0
ENSMUSG00000000247	16870	Lhx2	LIM homeobox protein 2	2	0.0312791	1.17208	1	0.553523	-0.950436	0
ENSMUSG00000000399	66108	Ndufa9	NADH:ubiquinone oxidoreductase subunit A9	2	0.0881553	0.697486	1	0.105491	-0.765196	0
ENSMUSG00000000563	11950	Atp5f1	ATP synthase, H+ transporting, mitochondrial F0 complex, subunit B1	2	0.0908269	0.709782	1	0.112355	-0.577412	0
ENSMUSG00000000567	20682	Sox9	SRY (sex determining region Y)-box 9	2	0.025376	0.621072	1	0.0435194	-0.141351	0
ENSMUSG00000001473	67951	Tubb6	tubulin, beta 6 class V	2	0.0059151	0.90035	1	0.330268	-0.0823331	0
ENSMUSG00000001891	216558	Ugp2	UDP-glucose pyrophosphorylase 2	2	0.0436848	0.611847	1	0.098728	-0.55051	0
ENSMUSG00000002104	19400	Rapsn	receptor-associated protein of the synapse	2	0.0370003	0.580152	1	0.107443	-0.349131	0
ENSMUSG00000002289	57875	Angptl4	angiopoietin-like 4	2	0.0377069	0.81214	1	0.112577	-0.526459	0
ENSMUSG00000002603	21803	Tgfb1	transforming growth factor, beta 1	2	0.0910076	0.673294	1	0.575255	-0.186894	0
ENSMUSG00000002688	18760	Prkd1	protein kinase D1	2	0.0615489	0.699491	1	0.229642	-0.190579	0
ENSMUSG00000002797	110175	Ggct	gamma-glutamyl cyclotransferase	2	0.0785726	0.676662	1	0.121893	-0.552332	0
ENSMUSG00000003814	12317	Calr	calreticulin	2	0.0399315	0.624735	1	0.0912193	-0.484241	0
ENSMUSG00000003948	67468	Mmd	monocyte to macrophage differentiation-associated	2	0.0687289	0.619512	1	0.112586	-0.665438	0
ENSMUSG00000003949	217082	Hlf	hepatic leukemia factor	2	0.0499093	1.28893	1	0.623319	-0.35325	0
ENSMUSG00000005413	15368	Hmox1	heme oxygenase 1	2	0.0600088	0.593286	1	0.149107	-0.500001	0
ENSMUSG00000005716	19293	Pvalb	parvalbumin	2	0.0778202	1.21328	1	0.8945	-0.105646	0
ENSMUSG00000006235	13857	Epor	erythropoietin receptor	2	0.0263429	1.17871	1	0.624373	-0.540367	0
ENSMUSG00000006378	26912	Gcat	glycine C-acetyltransferase (2-amino-3-ketobutyrate-coenzyme A ligase)	2	0.0807234	0.690649	1	0.0840813	-0.554391	0
ENSMUSG00000006411	71740	Nectin4	nectin cell adhesion molecule 4	2	0.0431291	0.892906	1	0.438304	0.192671	0
ENSMUSG00000007944	73032	Ttc9b	tetratricopeptide repeat domain 9B	2	0.0925453	0.953853	1	0.742669	-0.198519	0
ENSMUSG00000008301	56698	Phax	phosphorylated adaptor for RNA export	2	0.0877919	0.642771	1	0.231635	-0.406713	0
ENSMUSG00000008384	55942	Sertad1	SERTA domain containing 1	2	0.0420292	0.680928	1	0.805322	-0.108737	0
ENSMUSG00000009293	22213	Ube2g2	ubiquitin-conjugating enzyme E2G 2	2	0.0744766	0.630626	1	0.318585	-0.119134	0
ENSMUSG00000009876	84682	Cox4i2	cytochrome c oxidase subunit 4I2	2	0.0225216	0.633739	1	0.282493	-0.305211	0
ENSMUSG00000013089	104156	Etv5	ets variant 5	2	0.0836105	0.715618	1	0.0286643	0.207084	0
ENSMUSG00000015568	16956	Lpl	lipoprotein lipase	2	0.094536	0.665306	1	0.0768222	-0.486206	0
ENSMUSG00000016194	15483	Hsd11b1	hydroxysteroid 11-beta dehydrogenase 1	2	0.0330743	0.771738	1	0.982726	-0.0030921	0
ENSMUSG00000016319	11740	Slc25a5	solute carrier family 25 (mitochondrial carrier, adenine nucleotide translocator), member 5	2	0.0898976	0.686719	1	0.128356	-0.641614	0
ENSMUSG00000017009	20971	Sdc4	syndecan 4	2	0.0785991	0.609799	1	0.176778	-0.172089	0
ENSMUSG00000017493	16010	Igfbp4	insulin-like growth factor binding protein 4	2	0.0338916	0.907106	1	0.41588	-0.164584	0
ENSMUSG00000018593	20692	Sparc	secreted acidic cysteine rich glycoprotein	2	0.0714217	0.620515	1	0.104889	-0.544785	0
ENSMUSG00000018648	56405	Dusp14	dual specificity phosphatase 14	2	0.012168	0.830524	1	0.756483	-0.216434	0
ENSMUSG00000018882	67036	Mrpl45	mitochondrial ribosomal protein L45	2	0.0745385	0.64532	1	0.133949	-0.404171	0
ENSMUSG00000019232	71760	Etnppl	ethanolamine phosphate phospholyase	2	0.018261	0.852867	1	0.0964999	-0.502839	0
ENSMUSG00000019738	69920	Polr2i	polymerase (RNA) II (DNA directed) polypeptide I	2	0.0484994	0.815863	1	0.152736	-0.630046	0
ENSMUSG00000019782	66521	Rwdd1	RWD domain containing 1	2	0.0735833	0.622522	1	0.0995503	-0.493484	0
ENSMUSG00000019803	21907	Nr2e1	nuclear receptor subfamily 2, group E, member 1	2	0.00503282	2.26773	1	NaN	NaN	0
ENSMUSG00000020019	57764	Ntn4	netrin 4	2	0.0869819	0.608428	1	0.79103	0.211753	0
ENSMUSG00000020218	24117	Wif1	Wnt inhibitory factor 1	2	0.0117521	1.64694	1	0.205621	-1.26246	0
ENSMUSG00000020264	246049	Slc36a2	solute carrier family 36 (proton/amino acid symporter), member 2	2	0.0818231	0.909918	1	0.165554	-0.818074	0
ENSMUSG00000020265	20610	Sumo3	small ubiquitin-like modifier 3	2	0.0814197	0.753462	1	0.100788	-0.585167	0
ENSMUSG00000020309	68044	Chac2	ChaC, cation transport regulator 2	2	0.0860223	0.636956	1	0.252648	-0.312319	0
ENSMUSG00000020477	64660	Mrps24	mitochondrial ribosomal protein S24	2	0.0940494	0.817508	1	0.163335	-0.630126	0
ENSMUSG00000020621	105014	Rdh14	retinol dehydrogenase 14 (all-trans and 9-cis)	2	0.0721755	0.595653	1	0.120194	-0.252209	0
ENSMUSG00000020684	276952	Rasl10b	RAS-like, family 10, member B	2	0.0399599	0.583782	1	0.0638128	-0.371408	0
ENSMUSG00000020738	170930	Sumo2	small ubiquitin-like modifier 2	2	0.0511283	0.686193	1	0.198905	-0.605293	0
ENSMUSG00000020844	18230	Nxn	nucleoredoxin	2	0.0782382	0.671791	1	0.877687	-0.0699826	0
ENSMUSG00000021039	66354	Snw1	SNW domain containing 1	2	0.0260961	0.683529	1	0.0509134	-0.32156	0
ENSMUSG00000021496	72562	Pcbd2	pterin 4 alpha carbinolamine dehydratase/dimerization cofactor of hepatocyte nuclear factor 1 alpha (TCF1) 2	2	0.0851155	0.82407	1	0.115207	-0.914305	0
ENSMUSG00000021508	57266	Cxcl14	chemokine (C-X-C motif) ligand 14	2	0.0552644	0.888166	1	0.285417	-0.348008	0
ENSMUSG00000021750	268709	Fam107a	family with sequence similarity 107, member A	2	0.00253248	1.35133	1	0.898725	0.12909	0
ENSMUSG00000021765	14313	Fst	follistatin	2	0.0469998	0.665682	1	0.316118	-0.402234	0
ENSMUSG00000021774	22194	Ube2e1	ubiquitin-conjugating enzyme E2E 1	2	0.0780046	0.603622	1	0.0871511	-0.4856	0
ENSMUSG00000021848	18424	Otx2	orthodenticle homeobox 2	2	0.0650124	1.53857	1	0.223142	-2.32098	0
ENSMUSG00000021993	70478	Mipep	mitochondrial intermediate peptidase	2	0.0438972	0.595002	1	0.0102792	-0.509991	0
ENSMUSG00000022114	24064	Spry2	sprouty RTK signaling antagonist 2	2	0.0314123	0.585122	1	0.0267024	0.273277	0
ENSMUSG00000022332	13992	Khdrbs3	KH domain containing, RNA binding, signal transduction associated 3	2	0.0556727	0.664449	1	0.249316	-0.503277	0
ENSMUSG00000022769	64136	Sdf2l1	stromal cell-derived factor 2-like 1	2	0.0827491	0.939843	1	0.521996	-0.294433	0
ENSMUSG00000022831	15163	Hcls1	hematopoietic cell specific Lyn substrate 1	2	0.0973835	0.685948	1	0.245395	-0.44345	0
ENSMUSG00000023047	110542	Amhr2	anti-Mullerian hormone type 2 receptor	2	0.0303972	0.783923	1	0.1317	-0.265183	0
ENSMUSG00000024064	71685	Galnt14	polypeptide N-acetylgalactosaminyltransferase 14	2	0.0679982	0.750645	1	0.1616	-0.336933	0
ENSMUSG00000024145	18701	Pigf	phosphatidylinositol glycan anchor biosynthesis, class F	2	0.074661	0.684032	1	0.184522	-0.460156	0
ENSMUSG00000024258	69241	Polr2d	polymerase (RNA) II (DNA directed) polypeptide D	2	0.0946782	0.754577	1	0.114473	-0.626377	0
ENSMUSG00000024617	12322	Camk2a	calcium/calmodulin-dependent protein kinase II alpha	2	0.0963835	1.06693	1	0.546573	-0.745706	0
ENSMUSG00000024782	56248	Ak3	adenylate kinase 3	2	0.0908206	0.638141	1	0.201449	-0.509324	0
ENSMUSG00000024827	104174	Gldc	glycine decarboxylase	2	0.092832	0.623958	1	0.838088	0.223664	0
ENSMUSG00000024985	21416	Tcf7l2	transcription factor 7 like 2, T cell specific, HMG box	2	0.00892851	3.43982	1	0.389274	-1.95314	0
ENSMUSG00000025402	17937	Nab2	Ngfi-A binding protein 2	2	0.0815189	0.631906	1	0.543027	0.67104	0
ENSMUSG00000025532	12909	Crcp	calcitonin gene-related peptide-receptor component protein	2	0.0857244	0.612068	1	0.109439	-0.353922	0
ENSMUSG00000025933	75712	Tmem14a	transmembrane protein 14A	2	0.0885639	0.70321	1	0.110228	-0.608601	0
ENSMUSG00000025946	213527	Pth2r	parathyroid hormone 2 receptor	2	0.0333878	0.648929	1	0.0604372	-0.427779	0
ENSMUSG00000026097	227102	Ormdl1	ORM1-like 1 (S. cerevisiae)	2	0.0274968	0.603971	1	0.17802	-0.409472	0
ENSMUSG00000026223	64294	Itm2c	integral membrane protein 2C	2	0.0845154	0.762489	1	0.103781	-0.673007	0
ENSMUSG00000026238	19231	Ptma	prothymosin alpha	2	0.0781683	0.58854	1	0.116552	-0.411335	0
ENSMUSG00000026259	53972	Ngef	neuronal guanine nucleotide exchange factor	2	0.0485978	0.800464	1	0.40917	-0.461238	0
ENSMUSG00000026424	171469	Gpr37l1	G protein-coupled receptor 37-like 1	2	0.0855936	0.88375	1	0.137763	-0.524583	0
ENSMUSG00000026603	226830	Smyd2	SET and MYND domain containing 2	2	0.0613354	0.608564	1	0.0883731	-0.38587	0
ENSMUSG00000026644	78245	Acbd7	acyl-Coenzyme A binding domain containing 7	2	0.0316414	0.678898	1	0.502902	-0.206407	0
ENSMUSG00000026697	17926	Myoc	myocilin	2	0.0277541	1.6428	1	0.228217	-2.17299	0
ENSMUSG00000026765	71897	Lypd6b	LY6/PLAUR domain containing 6B	2	0.0656606	0.884472	1	0.115086	-0.585931	0
ENSMUSG00000026811	50935	St6galnac6	ST6 (alpha-N-acetyl-neuraminyl-2,3-beta-galactosyl-1,3)-N-acetylgalactosaminide alpha-2,6-sialyltransferase 6	2	0.05948	0.607677	1	0.269765	-0.210619	0
ENSMUSG00000026864	14828	Hspa5	heat shock protein 5	2	0.000886386	0.633806	1	0.0612803	-0.555985	0
ENSMUSG00000027502	66404	Rtf2	replication termination factor 2	2	0.0987958	0.685121	1	0.331598	-0.218707	0
ENSMUSG00000027562	12349	Car2	carbonic anhydrase 2	2	0.0713913	0.612888	1	0.235628	-0.598017	0
ENSMUSG00000027833	20429	Shox2	short stature homeobox 2	2	0.0188208	1.69328	1	0.425142	-0.39096	0
ENSMUSG00000027848	99543	Olfml3	olfactomedin-like 3	2	0.085234	0.750885	1	0.117337	-0.876803	0
ENSMUSG00000027985	16842	Lef1	lymphoid enhancer binding factor 1	2	0.00259003	2.14881	1	0.155865	-1.40687	0
ENSMUSG00000027994	66815	Mcub	mitochondrial calcium uniporter dominant negative beta subunit	2	0.0846245	0.916947	1	0.652868	-0.375385	0
ENSMUSG00000028199	12972	Cryz	crystallin, zeta	2	0.0237504	0.607975	1	0.00467052	-0.559694	0
ENSMUSG00000028251	77032	Tstd3	thiosulfate sulfurtransferase (rhodanese)-like domain containing 3	2	0.0750947	0.616423	1	0.221151	-0.59775	0
ENSMUSG00000028567	66073	Txndc12	thioredoxin domain containing 12 (endoplasmic reticulum)	2	0.0499119	0.677544	1	0.12405	-0.428056	0
ENSMUSG00000028583	14726	Pdpn	podoplanin	2	0.0585508	0.616944	1	0.112172	-0.607308	0
ENSMUSG00000028597	67305	Gpx7	glutathione peroxidase 7	2	0.0824995	0.595667	1	0.204141	-0.54349	0
ENSMUSG00000028707	140477	Dmbx1	diencephalon/mesencephalon homeobox 1	2	0.0975621	0.837455	1	0.824655	0.145186	0
ENSMUSG00000028884	19891	Rpa2	replication protein A2	2	0.0515376	0.663423	1	0.161531	-0.439588	0
ENSMUSG00000028953	27407	Abcf2	ATP-binding cassette, sub-family F (GCN20), member 2	2	0.0343491	0.66864	1	0.079538	-0.300692	0
ENSMUSG00000029153	433904	Ociad2	OCIA domain containing 2	2	0.0868496	0.76033	1	0.11981	-0.598517	0
ENSMUSG00000029211	14397	Gabra4	gamma-aminobutyric acid (GABA) A receptor, subunit alpha 4	2	0.0536036	1.05631	1	0.260798	-0.901504	0
ENSMUSG00000029370	73246	Rassf6	Ras association (RalGDS/AF-6) domain family member 6	2	0.0345859	0.622944	1	0.898722	0.031796	0
ENSMUSG00000029563	114142	Foxp2	forkhead box P2	2	0.0380158	1.11238	1	0.331815	-1.18167	0
ENSMUSG00000029838	19242	Ptn	pleiotrophin	2	0.0266209	0.693961	1	0.0861696	-0.569615	0
ENSMUSG00000030088	107747	Aldh1l1	aldehyde dehydrogenase 1 family, member L1	2	0.0725441	0.866434	1	0.0642656	-0.437686	0
ENSMUSG00000030111	232345	A2m	alpha-2-macroglobulin	2	0.0549849	0.789649	1	0.93824	-0.111152	0
ENSMUSG00000030137	53857	Tuba8	tubulin, alpha 8	2	0.0782625	0.618565	1	0.574031	0.447396	0
ENSMUSG00000030286	66087	Emc3	ER membrane protein complex subunit 3	2	0.095697	0.612156	1	0.141285	-0.356819	0
ENSMUSG00000030401	20167	Rtn2	reticulon 2 (Z-band associated protein)	2	0.076775	0.689911	1	0.390699	-0.22997	0
ENSMUSG00000030591	57296	Psmd8	proteasome (prosome, macropain) 26S subunit, non-ATPase, 8	2	0.0856222	0.697157	1	0.113353	-0.570659	0
ENSMUSG00000030605	17304	Mfge8	milk fat globule-EGF factor 8 protein	2	0.0229584	1.13589	1	0.145774	-0.975333	0
ENSMUSG00000030688	56018	Stard10	START domain containing 10	2	0.073003	0.815494	1	0.905257	0.0322693	0
ENSMUSG00000030898	12426	Cckbr	cholecystokinin B receptor	2	0.00124401	0.78479	1	0.460326	-0.0824529	0
ENSMUSG00000031209	15203	Heph	hephaestin	2	0.00495528	0.658921	1	0.230332	-0.793928	0
ENSMUSG00000031750	76527	Il34	interleukin 34	2	0.0409354	0.726155	1	0.211937	-0.605333	0
ENSMUSG00000031954	23837	Cfdp1	craniofacial development protein 1	2	0.0980073	0.625347	1	0.116347	-0.60146	0
ENSMUSG00000032204	64008	Aqp9	aquaporin 9	2	0.0118472	0.777153	1	0.104873	-0.473442	0
ENSMUSG00000032249	11737	Anp32a	acidic (leucine-rich) nuclear phosphoprotein 32 family, member A	2	0.0809648	0.636483	1	0.546344	-0.222891	0
ENSMUSG00000032281	94180	Acsbg1	acyl-CoA synthetase bubblegum family member 1	2	0.0726433	0.750301	1	0.470585	-0.191102	0
ENSMUSG00000032532	12424	Cck	cholecystokinin	2	0.0262157	2.15068	1	0.239737	-1.8398	0
ENSMUSG00000032667	330260	Pon2	paraoxonase 2	2	0.0887018	0.613529	1	0.196191	-0.659574	0
ENSMUSG00000032936	235604	Camkv	CaM kinase-like vesicle-associated	2	0.0101495	1.0792	1	0.303534	-0.984141	0
ENSMUSG00000032952	67489	Ap4b1	adaptor-related protein complex AP-4, beta 1	2	0.0947936	0.610009	1	0.112882	-0.565473	0
ENSMUSG00000033578	67564	Tmem35a	transmembrane protein 35A	2	0.0919463	0.693983	1	0.166417	-0.526952	0
ENSMUSG00000033721	57257	Vav3	vav 3 oncogene	2	0.0197604	0.77336	1	0.183389	-0.289937	0
ENSMUSG00000033805	384214	Ephx4	epoxide hydrolase 4	2	0.0584765	0.84081	1	0.663195	-0.259876	0
ENSMUSG00000033845	27395	Mrpl15	mitochondrial ribosomal protein L15	2	0.0806714	0.693557	1	0.173585	-0.568807	0
ENSMUSG00000034353	51801	Ramp1	receptor (calcitonin) activity modifying protein 1	2	0.0987209	0.869553	1	0.161418	-0.847562	0
ENSMUSG00000034384	104382	Barhl2	BarH like homeobox 2	2	0.0575755	1.43669	1	0.992052	-0.0209681	0
ENSMUSG00000034463	219151	Scara3	scavenger receptor class A, member 3	2	0.032715	0.749729	1	0.406541	-0.532811	0
ENSMUSG00000035199	65106	Arl6ip5	ADP-ribosylation factor-like 6 interacting protein 5	2	0.0580764	0.669848	1	0.0775312	-0.565617	0
ENSMUSG00000035202	102436	Lars2	leucyl-tRNA synthetase, mitochondrial	2	0.0345472	0.64745	1	0.0236627	-0.447479	0
ENSMUSG00000035790	66994	Cep19	centrosomal protein 19	2	0.0803781	0.581252	1	0.153276	-0.466597	0
ENSMUSG00000035805	170790	Mlc1	megalencephalic leukoencephalopathy with subcortical cysts 1 homolog (human)	2	0.0532699	0.770264	1	0.053709	-0.544678	0
ENSMUSG00000036437	18166	Npy1r	neuropeptide Y receptor Y1	2	0.0813777	0.808919	1	0.179203	-0.863437	0
ENSMUSG00000036438	12314	Calm2	calmodulin 2	2	0.0386733	0.59163	1	0.167772	-0.430854	0
ENSMUSG00000036578	57780	Fxyd7	FXYD domain-containing ion transport regulator 7	2	0.0853689	0.675346	1	0.480118	-0.334983	0
ENSMUSG00000036611	67484	Eepd1	endonuclease/exonuclease/phosphatase family domain containing 1	2	0.0288862	0.660338	1	0.613977	0.337565	0
ENSMUSG00000036992	56488	Nxt1	NTF2-related export protein 1	2	0.0482714	0.733899	1	0.121043	-0.543568	0
ENSMUSG00000037010	30878	Apln	apelin	2	0.0370447	0.976189	1	0.347653	-0.500297	0
ENSMUSG00000037072	93684	Selenof	selenoprotein F	2	0.0806107	0.629209	1	0.108249	-0.598033	0
ENSMUSG00000037196	69310	Pacrg	PARK2 co-regulated	2	0.0419266	0.718777	1	0.231126	-0.512605	0
ENSMUSG00000037894	51788	H2afz	H2A histone family, member Z	2	0.054853	0.646621	1	0.23392	-0.419136	0
ENSMUSG00000038388	56524	Mpp6	membrane protein, palmitoylated 6 (MAGUK p55 subfamily member 6)	2	0.00350425	0.604276	1	0.0414865	-0.443277	0
ENSMUSG00000038805	20473	Six3	sine oculis-related homeobox 3	2	0.0364474	1.62778	1	0.487791	-2.07393	0
ENSMUSG00000039114	68404	Nrn1	neuritin 1	2	0.0238009	0.716292	1	0.110133	-0.482733	0
ENSMUSG00000039179	70426	Tekt5	tektin 5	2	0.0737502	0.820689	1	0.210009	-0.563313	0
ENSMUSG00000039714	235415	Cplx3	complexin 3	2	0.00161601	0.86212	1	0.254792	-0.577539	0
ENSMUSG00000040138	17986	Ndp	Norrie disease (pseudoglioma) (human)	2	0.0554707	0.633317	1	0.259467	-0.484168	0
ENSMUSG00000040331	67872	Nsmce4a	NSE4 homolog A, SMC5-SMC6 complex component	2	0.0659201	0.659118	1	0.200272	-0.480795	0
ENSMUSG00000040822	58248	1700123O20Rik	RIKEN cDNA 1700123O20 gene	2	0.0796496	0.701179	1	0.119427	-0.550515	0
ENSMUSG00000041629	28081	Fam104a	family with sequence similarity 104, member A	2	0.0811232	0.630899	1	0.245129	-0.219908	0
ENSMUSG00000042388	242667	Dlgap3	DLG associated protein 3	2	0.0758908	0.812774	1	0.481127	-0.168347	0
ENSMUSG00000042462	66422	Dctpp1	dCTP pyrophosphatase 1	2	0.0817125	0.694133	1	0.13483	-0.522582	0
ENSMUSG00000043415	71198	Otud1	OTU domain containing 1	2	0.0313862	0.925838	1	0.420184	-0.412695	0
ENSMUSG00000043969	13797	Emx2	empty spiracles homeobox 2	2	0.0935833	1.38389	1	0.272472	-1.44096	0
ENSMUSG00000044600	66818	Smim7	small integral membrane protein 7	2	0.0873292	0.697297	1	0.104295	-0.584562	0
ENSMUSG00000045092	13609	S1pr1	sphingosine-1-phosphate receptor 1	2	0.0542616	0.731638	1	0.0450142	-0.374953	0
ENSMUSG00000045237	68618	1110012L19Rik	RIKEN cDNA 1110012L19 gene	2	0.0483376	0.727734	1	0.0739176	-0.514899	0
ENSMUSG00000045287	237847	Rtn4rl1	reticulon 4 receptor-like 1	2	0.0827637	1.43234	1	0.878928	-0.269963	0
ENSMUSG00000045316	68636	Fahd1	fumarylacetoacetate hydrolase domain containing 1	2	0.094783	0.778421	1	0.162229	-0.447384	0
ENSMUSG00000045608	223843	Dbx2	developing brain homeobox 2	2	0.0891085	0.779765	1	0.305515	-0.563117	0
ENSMUSG00000045817	12193	Zfp36l2	zinc finger protein 36, C3H type-like 2	2	0.0240957	0.659611	1	0.152803	-0.388236	0
ENSMUSG00000046215	104582	Rprml	reprimo-like	2	0.0263132	0.757678	1	0.604063	0.312671	0
ENSMUSG00000046447	66259	Camk2n1	calcium/calmodulin-dependent protein kinase II inhibitor 1	2	0.0266247	1.16665	1	0.136778	-0.603394	0
ENSMUSG00000047238	75625	Mageh1	melanoma antigen, family H, 1	2	0.0626188	0.636728	1	0.0510206	-0.361553	0
ENSMUSG00000047557	17035	Lxn	latexin	2	0.0530188	0.715652	1	0.264544	-0.366734	0
ENSMUSG00000048349	18996	Pou4f1	POU domain, class 4, transcription factor 1	2	0.0350195	1.84704	1	0.303219	-1.21687	0
ENSMUSG00000048616	18121	Nog	noggin	2	0.0938714	0.83543	1	0.904519	-0.0851159	0
ENSMUSG00000048706	52829	Lurap1l	leucine rich adaptor protein 1-like	2	0.0364747	0.715101	1	0.162339	-0.386969	0
ENSMUSG00000050379	56526	43714	septin 6	2	0.0720151	0.595536	1	0.13117	-0.311371	0
ENSMUSG00000050471	109229	Fam118b	family with sequence similarity 118, member B	2	0.084083	0.592128	1	0.157772	-0.417781	0
ENSMUSG00000050721	102595	Plekho2	pleckstrin homology domain containing, family O member 2	2	0.0283214	0.692614	1	0.0370414	-0.176607	0
ENSMUSG00000051319	67885	Mtln	mitoregulin	2	0.0660162	0.611509	1	0.10937	-0.582881	0
ENSMUSG00000051346	66701	Spryd4	SPRY domain containing 4	2	0.0647611	0.73076	1	0.13432	-0.481706	0
ENSMUSG00000051671	67892	Coa6	cytochrome c oxidase assembly factor 6	2	0.0736784	0.646908	1	0.181715	-0.42051	0
ENSMUSG00000052957	14451	Gas1	growth arrest specific 1	2	0.0111092	0.79033	1	0.873024	0.091241	0
ENSMUSG00000053310	64011	Nrgn	neurogranin	2	0.0569952	2.26623	1	0.607144	-1.37619	0
ENSMUSG00000053768	66075	Chchd3	coiled-coil-helix-coiled-coil-helix domain containing 3	2	0.0801253	0.649983	1	0.202129	-0.438104	0
ENSMUSG00000055128	68755	Cgrrf1	cell growth regulator with ring finger domain 1	2	0.0539337	0.629926	1	0.112474	-0.440126	0
ENSMUSG00000055200	170742	Sertad3	SERTA domain containing 3	2	0.0890783	0.617864	1	0.508572	-0.224059	0
ENSMUSG00000055978	14344	Fut2	fucosyltransferase 2	2	0.0397316	0.670376	1	0.980769	0.00646919	0
ENSMUSG00000056201	12631	Cfl1	cofilin 1, non-muscle	2	0.0951167	0.645448	1	0.11479	-0.571679	0
ENSMUSG00000056367	242894	Actr3b	ARP3 actin-related protein 3B	2	0.0542986	0.742762	1	0.261557	-0.292753	0
ENSMUSG00000056515	106572	Rab31	RAB31, member RAS oncogene family	2	0.0948667	0.607713	1	0.178361	-0.5875	0
ENSMUSG00000056673	20592	Kdm5d	lysine (K)-specific demethylase 5D	2	0.00275351	5.27641	1	0.436846	-2.67015	0
ENSMUSG00000056708	15939	Ier5	immediate early response 5	2	0.0695804	0.949893	1	0.522889	-0.288051	0
ENSMUSG00000057604	30937	Lmcd1	LIM and cysteine-rich domains 1	2	0.0351455	0.881535	1	0.0976538	-0.500988	0
ENSMUSG00000057666	14433	Gapdh	glyceraldehyde-3-phosphate dehydrogenase	2	0.072276	0.600958	1	0.0659586	-0.575253	0
ENSMUSG00000058260	71907	Serpina9	serine (or cysteine) peptidase inhibitor, clade A (alpha-1 antiproteinase, antitrypsin), member 9	2	0.0351485	1.23502	1	0.275491	-0.665241	0
ENSMUSG00000059213	13199	Ddn	dendrin	2	0.02251	1.25296	1	0.388307	-1.05023	0
ENSMUSG00000059246	64290	Foxb1	forkhead box B1	2	0.0158645	0.78683	1	0.121296	-0.27452	0
ENSMUSG00000059363	14297	Fxn	frataxin	2	0.0552293	0.661159	1	0.11686	-0.52062	0
ENSMUSG00000059456	19229	Ptk2b	PTK2 protein tyrosine kinase 2 beta	2	0.0034596	1.52617	1	0.57382	-0.688932	0
ENSMUSG00000059555	227612	Tor4a	torsin family 4, member A	2	0.0515246	0.831609	1	0.0439512	0.219651	0
ENSMUSG00000059991	53324	Nptx2	neuronal pentraxin 2	2	0.0823171	0.859497	1	0.258421	-0.34716	0
ENSMUSG00000060376	12039	Bckdha	branched chain ketoacid dehydrogenase E1, alpha polypeptide	2	0.0981465	0.755137	1	0.195346	-0.422398	0
ENSMUSG00000060424	66297	Pantr1	POU domain, class 3, transcription factor 3 adjacent noncoding transcript 1	2	0.0947895	0.922824	1	0.14927	-0.750466	0
ENSMUSG00000060708	117197	Bloc1s4	biogenesis of lysosomal organelles complex-1, subunit 4, cappuccino	2	0.088202	0.699076	1	0.486671	-0.287136	0
ENSMUSG00000060743	15078	H3f3a	H3 histone, family 3A	2	0.0404707	0.764664	1	0.279803	-0.592494	0
ENSMUSG00000061718	19049	Ppp1r1b	protein phosphatase 1, regulatory inhibitor subunit 1B	2	0.0343703	0.89771	1	0.685516	0.314264	0
ENSMUSG00000063458	76633	Lrmda	leucine rich melanocyte differentiation associated	2	0.060942	0.768845	1	0.295635	-0.626876	0
ENSMUSG00000063535	76373	Zfp773	zinc finger protein 773	2	0.0369954	0.61224	1	0.448856	-0.468331	0
ENSMUSG00000063694	13063	Cycs	cytochrome c, somatic	2	0.0879765	0.588476	1	0.113606	-0.51891	0
ENSMUSG00000064246	12654	Chil1	chitinase-like 1	2	0.0240264	0.732963	1	0.1663	-0.7856	0
ENSMUSG00000064264	232969	Zfp428	zinc finger protein 428	2	0.073614	1.0375	1	0.301491	-0.378197	0
ENSMUSG00000066026	20148	Dhrs3	dehydrogenase/reductase (SDR family) member 3	2	0.0202288	1.006	1	0.140826	-0.794013	0
ENSMUSG00000066551	15289	Hmgb1	high mobility group box 1	2	0.0516529	0.64193	1	0.150135	-0.47051	0
ENSMUSG00000067279	53412	Ppp1r3c	protein phosphatase 1, regulatory subunit 3C	2	0.029491	0.607641	1	0.183903	-0.62724	0
ENSMUSG00000067860	22773	Zic3	zinc finger protein of the cerebellum 3	2	0.0520261	0.981934	1	0.931475	-0.107047	0
ENSMUSG00000068267	12616	Cenpb	centromere protein B	2	0.0983102	0.78114	1	0.455051	-0.268099	0
ENSMUSG00000068391	93696	Chrac1	chromatin accessibility complex 1	2	0.0795416	0.706096	1	0.181916	-0.490349	0
ENSMUSG00000068457	22290	Uty	ubiquitously transcribed tetratricopeptide repeat gene, Y chromosome	2	0.0154684	3.97537	1	0.44952	-2.01452	0
ENSMUSG00000068854	319190	Hist2h2be	histone cluster 2, H2be	2	0.096183	0.594629	1	0.147241	-0.551377	0
ENSMUSG00000069662	17118	Marcks	myristoylated alanine rich protein kinase C substrate	2	0.0878294	0.613952	1	0.142137	-0.594266	0
ENSMUSG00000071856	328949	Mcc	mutated in colorectal cancers	2	0.0236649	0.603455	1	0.709496	0.298187	0
ENSMUSG00000074797	16434	Itpa	inosine triphosphatase (nucleoside triphosphate pyrophosphatase)	2	0.0893113	0.664252	1	0.135909	-0.518996	0
ENSMUSG00000079037	19122	Prnp	prion protein	2	0.00930612	2.73964	1	0.0775193	-0.387376	0
ENSMUSG00000087095	329078	Emx2os	Emx2 opposite strand/antisense transcript (non-protein coding)	2	0.0838842	1.33073	1	NaN	NaN	0
ENSMUSG00000089737	433658	Gm15688	predicted gene 15688	2	0.0328587	0.907276	1	0.601301	-0.416669	0
ENSMUSG00000089762	72500	Ier5l	immediate early response 5-like	2	0.0872749	0.822956	1	0.579877	-0.092358	0
ENSMUSG00000095930	245269	Nim1k	NIM1 serine/threonine protein kinase	2	0.0357254	0.586421	1	0.255835	-0.342221	0
ENSMUSG00000097328	21944	Tnfsf12	tumor necrosis factor (ligand) superfamily, member 12	2	0.0780745	0.647425	1	0.354041	-0.276104	0
ENSMUSG00000101860	100040293	Mindy4b-ps	MINDY lysine 48 deubiquitinase 4B, pseudogene	2	0.0282083	0.946987	1	0.0403779	-0.384455	0
ENSMUSG00000102252	20646	Snrpn	small nuclear ribonucleoprotein N	2	0.0909964	0.724124	1	0.0972132	-0.517092	0
ENSMUSG00000000296	21987	Tpd52l1	tumor protein D52-like 1	3	0.0345261	0.859004	1	0.0375569	-1.04132	-1
ENSMUSG00000000301	18618	Pemt	phosphatidylethanolamine N-methyltransferase	3	0.0308557	0.609201	1	0.0557821	-0.595166	-1
ENSMUSG00000000346	23994	Dazap2	DAZ associated protein 2	3	0.0595039	0.618665	1	0.0367474	-0.621173	-1
ENSMUSG00000018927	20305	Ccl6	chemokine (C-C motif) ligand 6	3	0.0928407	1.0284	1	0.0811452	-1.17849	-1
ENSMUSG00000004902	71803	Slc25a18	solute carrier family 25 (mitochondrial carrier), member 18	3	0.00974334	0.821452	1	0.00114712	-0.719798	-1
ENSMUSG00000007872	15903	Id3	inhibitor of DNA binding 3	3	0.0607558	0.641766	1	0.0654566	-0.880904	-1
ENSMUSG00000008540	56615	Mgst1	microsomal glutathione S-transferase 1	3	0.0848535	0.891387	1	0.0682136	-1.16731	-1
ENSMUSG00000009927	75617	Rps25	ribosomal protein S25	3	0.0999602	0.793541	1	0.0639054	-1.02968	-1
ENSMUSG00000012405	66480	Rpl15	ribosomal protein L15	3	0.0765827	0.598091	1	0.0532107	-0.729062	-1
ENSMUSG00000013701	53600	Timm23	translocase of inner mitochondrial membrane 23	3	0.039182	0.683434	1	0.0610807	-0.613903	-1
ENSMUSG00000013936	17906	Myl2	myosin, light polypeptide 2, regulatory, cardiac, slow	3	0.0555886	0.803444	1	0.0679344	-0.840912	-1
ENSMUSG00000015224	74519	Cyp2j9	cytochrome P450, family 2, subfamily j, polypeptide 9	3	0.0435067	0.834074	1	0.0357612	-0.980387	-1
ENSMUSG00000015747	22365	Vps45	vacuolar protein sorting 45	3	0.0253851	0.6048	1	0.0187392	-0.621001	-1
ENSMUSG00000017817	59091	Jph2	junctophilin 2	3	0.0902018	0.763557	1	0.0619839	-0.74649	-1
ENSMUSG00000018171	75909	Vmp1	vacuole membrane protein 1	3	0.0546753	0.581568	1	0.0599043	-0.650976	-1
ENSMUSG00000030342	12527	Cd9	CD9 antigen	3	0.0707988	0.61034	1	0.0739665	-0.841871	-1
ENSMUSG00000019874	12140	Fabp7	fatty acid binding protein 7, brain	3	0.0357923	0.790463	1	0.0723888	-1.08514	-1
ENSMUSG00000022037	12759	Clu	clusterin	3	0.0373018	0.692637	1	0.0330962	-0.734318	-1
ENSMUSG00000020386	66397	Sar1b	secretion associated Ras related GTPase 1B	3	0.0780059	0.683291	1	0.0591274	-0.79639	-1
ENSMUSG00000020585	17775	Laptm4a	lysosomal-associated protein transmembrane 4A	3	0.058571	0.623805	1	0.0268396	-0.897812	-1
ENSMUSG00000001666	13202	Ddt	D-dopachrome tautomerase	3	0.0766857	0.632881	1	0.0729181	-0.761094	-1
ENSMUSG00000021114	73834	Atp6v1d	ATPase, H+ transporting, lysosomal V1 subunit D	3	0.0559283	0.594982	1	0.04449	-0.626318	-1
ENSMUSG00000021286	68520	Zfyve21	zinc finger, FYVE domain containing 21	3	0.0760261	0.658734	1	0.0913841	-0.616942	-1
ENSMUSG00000021420	69955	Fars2	phenylalanine-tRNA synthetase 2 (mitochondrial)	3	0.0822865	0.601191	1	0.0654714	-0.730527	-1
ENSMUSG00000021647	27220	Cartpt	CART prepropeptide	3	0.056276	4.34352	1	0.040744	-4.73502	-1
ENSMUSG00000021792	70564	Prxl2a	peroxiredoxin like 2A	3	0.0827865	0.689836	1	0.0672448	-0.76091	-1
ENSMUSG00000022025	16840	Cnmd	chondromodulin	3	0.00265617	0.909191	1	0.00448294	-0.849344	-1
ENSMUSG00000044748	13214	Defb1	defensin beta 1	3	0.0688037	1.14502	1	0.0692815	-1.13586	-1
ENSMUSG00000022040	13850	Ephx2	epoxide hydrolase 2, cytoplasmic	3	0.0913054	0.600958	1	0.0691095	-0.864096	-1
ENSMUSG00000022132	58187	Cldn10	claudin 10	3	0.0864886	1.15256	1	0.0954584	-1.20707	-1
ENSMUSG00000022296	118452	Baalc	brain and acute leukemia, cytoplasmic	3	0.0343193	0.727101	1	0.0870182	-0.85693	-1
ENSMUSG00000022312	68135	Eif3h	eukaryotic translation initiation factor 3, subunit H	3	0.0713281	0.688755	1	0.0602401	-0.721704	-1
ENSMUSG00000022336	16341	Eif3e	eukaryotic translation initiation factor 3, subunit E	3	0.0330373	0.669125	1	0.0244375	-0.879132	-1
ENSMUSG00000022677	66086	Fopnl	Fgfr1op N-terminal like	3	0.0784497	0.655651	1	0.0642906	-0.751482	-1
ENSMUSG00000023236	20394	Scg5	secretogranin V	3	0.0922277	0.751957	1	0.0811027	-0.62889	-1
ENSMUSG00000023267	14409	Gabrr2	gamma-aminobutyric acid (GABA) C receptor, subunit rho 2	3	0.0468182	0.647371	1	0.0138904	-0.736351	-1
ENSMUSG00000024292	64385	Cyp4f14	cytochrome P450, family 4, subfamily f, polypeptide 14	3	0.0173023	0.912082	1	0.0399689	-0.67058	-1
ENSMUSG00000024647	12405	Cbln2	cerebellin 2 precursor protein	3	0.000964674	1.20997	1	0.0702086	-1.023	-1
ENSMUSG00000024654	66514	Asrgl1	asparaginase like 1	3	0.0298301	0.620233	1	0.0215474	-0.589652	-1
ENSMUSG00000025351	12512	Cd63	CD63 antigen	3	0.0907156	0.750256	1	0.0593559	-0.919343	-1
ENSMUSG00000025911	76187	Adhfe1	alcohol dehydrogenase, iron containing, 1	3	0.0360812	0.634357	1	0.0357899	-0.981263	-1
ENSMUSG00000026021	22218	Sumo1	small ubiquitin-like modifier 1	3	0.0969435	0.733542	1	0.092813	-0.775773	-1
ENSMUSG00000026227	72792	2810459M11Rik	RIKEN cDNA 2810459M11 gene	3	0.00824765	0.599021	1	0.0982545	-0.659722	-1
ENSMUSG00000020932	14580	Gfap	glial fibrillary acidic protein	3	0.0401514	0.59858	1	0.0364247	-0.665905	-1
ENSMUSG00000026511	27058	Srp9	signal recognition particle 9	3	0.0867906	0.666028	1	0.0697947	-0.676865	-1
ENSMUSG00000026701	11758	Prdx6	peroxiredoxin 6	3	0.0602793	0.809562	1	0.0405765	-0.975652	-1
ENSMUSG00000027079	98985	Clp1	CLP1, cleavage and polyadenylation factor I subunit	3	0.0109752	0.688037	1	0.0742145	-0.608494	-1
ENSMUSG00000027165	68170	B230118H07Rik	RIKEN cDNA B230118H07 gene	3	0.088667	0.749736	1	0.0787945	-0.812562	-1
ENSMUSG00000027447	13010	Cst3	cystatin C	3	0.0824423	0.908747	1	0.0590123	-1.09111	-1
ENSMUSG00000027574	58237	Nkain4	Na+/K+ transporting ATPase interacting 4	3	0.0504241	1.08282	1	0.0612407	-1.34744	-1
ENSMUSG00000027750	50706	Postn	periostin, osteoblast specific factor	3	0.0823291	1.12605	1	0.0407255	-1.78361	-1
ENSMUSG00000028081	20091	Rps3a1	ribosomal protein S3A1	3	0.0979292	0.757896	1	0.0550538	-1.04048	-1
ENSMUSG00000028138	11532	Adh5	alcohol dehydrogenase 5 (class III), chi polypeptide	3	0.096691	0.619923	1	0.0678997	-0.681016	-1
ENSMUSG00000028174	19892	Rpe65	retinal pigment epithelium 65	3	0.0163512	1.10944	1	0.0423132	-0.825958	-1
ENSMUSG00000028179	107869	Cth	cystathionase (cystathionine gamma-lyase)	3	0.0638568	0.80505	1	0.0425075	-0.80821	-1
ENSMUSG00000028603	20280	Scp2	sterol carrier protein 2, liver	3	0.0388497	0.590531	1	0.0386619	-0.585916	-1
ENSMUSG00000028785	15444	Hpca	hippocalcin	3	0.0398125	1.01509	1	0.0929032	-0.775481	-1
ENSMUSG00000029213	27784	Commd8	COMM domain containing 8	3	0.0778475	0.585521	1	0.0588174	-0.633341	-1
ENSMUSG00000029781	27055	Fkbp9	FK506 binding protein 9	3	0.0535905	0.677559	1	4.16865e-05	-0.59221	-1
ENSMUSG00000020053	16000	Igf1	insulin-like growth factor 1	3	0.0786098	0.646655	1	0.0615803	-0.820168	-1
ENSMUSG00000030750	67711	Nsmce1	NSE1 homolog, SMC5-SMC6 complex component	3	0.0854216	0.623395	1	0.0483858	-0.927813	-1
ENSMUSG00000031105	20523	Slc25a14	solute carrier family 25 (mitochondrial carrier, brain), member 14	3	0.0887481	0.657912	1	0.0523117	-0.777656	-1
ENSMUSG00000032399	67891	Rpl4	ribosomal protein L4	3	0.0777049	0.676681	1	0.0774635	-0.643017	-1
ENSMUSG00000032575	74840	Manf	mesencephalic astrocyte-derived neurotrophic factor	3	0.057898	0.803595	1	0.0633148	-0.717624	-1
ENSMUSG00000034875	110959	Nudt19	nudix (nucleoside diphosphate linked moiety X)-type motif 19	3	0.0791942	0.798903	1	0.0639382	-0.840298	-1
ENSMUSG00000035681	268345	Kcnc2	potassium voltage gated channel, Shaw-related subfamily, member 2	3	0.0446304	0.659728	1	0.0127829	-0.621191	-1
ENSMUSG00000036192	225998	Rorb	RAR-related orphan receptor beta	3	0.020172	0.996763	1	0.0176079	-0.744049	-1
ENSMUSG00000036362	74191	P2ry13	purinergic receptor P2Y, G-protein coupled 13	3	0.0290419	0.603062	1	0.0709341	-1.00987	-1
ENSMUSG00000036880	52538	Acaa2	acetyl-Coenzyme A acyltransferase 2 (mitochondrial 3-oxoacyl-Coenzyme A thiolase)	3	0.0491591	0.832731	1	0.0606619	-0.906808	-1
ENSMUSG00000037787	68020	Apopt1	apoptogenic, mitochondrial 1	3	0.0699658	0.611227	1	0.0755472	-0.623034	-1
ENSMUSG00000037852	12876	Cpe	carboxypeptidase E	3	0.0467201	1.35963	1	0.0690401	-1.01171	-1
ENSMUSG00000026249	20720	Serpine2	serine (or cysteine) peptidase inhibitor, clade E, member 2	3	0.0598996	1.00709	1	0.0671461	-1.08935	-1
ENSMUSG00000038900	269261	Rpl12	ribosomal protein L12	3	0.0840843	0.802525	1	0.0731466	-0.880113	-1
ENSMUSG00000039197	11534	Adk	adenosine kinase	3	0.0608277	0.686543	1	0.060443	-0.632576	-1
ENSMUSG00000039519	13123	Cyp7b1	cytochrome P450, family 7, subfamily b, polypeptide 1	3	0.00619499	0.736667	1	0.00615367	-0.86897	-1
ENSMUSG00000039533	75104	Mmd2	monocyte to macrophage differentiation-associated 2	3	0.0325762	0.628887	1	0.0347765	-0.876007	-1
ENSMUSG00000040997	105501	Abhd4	abhydrolase domain containing 4	3	0.0441224	0.626348	1	0.023907	-0.780168	-1
ENSMUSG00000041396	69962	Mettl18	methyltransferase like 18	3	0.0765158	0.676582	1	0.0618933	-0.744437	-1
ENSMUSG00000044337	12778	Ackr3	atypical chemokine receptor 3	3	0.0474366	0.697489	1	0.0225245	-0.711018	-1
ENSMUSG00000061762	21333	Tac1	tachykinin 1	3	0.00865983	0.932417	1	0.0767359	-1.03995	-1
ENSMUSG00000044986	22117	Tst	thiosulfate sulfurtransferase, mitochondrial	3	0.0562779	0.78664	1	0.0427924	-0.815477	-1
ENSMUSG00000046550	278240	Spin2c	spindlin family, member 2C	3	0.0236692	0.657994	1	0.0213841	-0.803227	-1
ENSMUSG00000046688	211550	Tifa	TRAF-interacting protein with forkhead-associated domain	3	0.0178871	0.800818	1	0.0360917	-0.697477	-1
ENSMUSG00000047215	20005	Rpl9	ribosomal protein L9	3	0.0889867	0.750601	1	0.0445975	-1.09859	-1
ENSMUSG00000047786	66643	Lix1	limb and CNS expressed 1	3	0.0715236	0.868717	1	0.098436	-0.963377	-1
ENSMUSG00000048040	76976	Arxes2	adipocyte-related X-chromosome expressed sequence 2	3	0.0622815	0.605433	1	0.04868	-0.681005	-1
ENSMUSG00000049946	234290	BC030500	cDNA sequence BC030500	3	0.0954364	0.678235	1	0.0770353	-0.588977	-1
ENSMUSG00000052914	13110	Cyp2j6	cytochrome P450, family 2, subfamily j, polypeptide 6	3	0.0376099	0.728797	1	0.0649391	-1.02529	-1
ENSMUSG00000055137	192136	Sugct	succinyl-CoA glutarate-CoA transferase	3	0.034544	0.760305	1	0.0486912	-0.771043	-1
ENSMUSG00000056486	108699	Chn1	chimerin 1	3	0.0393298	0.613226	1	0.00998693	-0.632048	-1
ENSMUSG00000057375	230584	Yipf1	Yip1 domain family, member 1	3	0.0679339	0.628737	1	0.070711	-0.66917	-1
ENSMUSG00000058400	229214	Qrfpr	pyroglutamylated RFamide peptide receptor	3	0.0637045	1.34616	1	0.0652008	-1.23569	-1
ENSMUSG00000058546	268449	Rpl23a	ribosomal protein L23A	3	0.0796064	0.76404	1	0.0615236	-0.868973	-1
ENSMUSG00000058558	100503670	Rpl5	ribosomal protein L5	3	0.0928718	0.774664	1	0.0755825	-0.859994	-1
ENSMUSG00000060636	57808	Rpl35a	ribosomal protein L35A	3	0.0886457	0.781391	1	0.0573458	-0.998515	-1
ENSMUSG00000060703	66205	Cd302	CD302 antigen	3	0.00962525	1.11065	1	0.0186664	-0.97672	-1
ENSMUSG00000061477	20115	Rps7	ribosomal protein S7	3	0.0998033	0.738963	1	0.0652052	-0.968958	-1
ENSMUSG00000038676	22226	Ucn	urocortin	3	0.0466806	4.20161	1	0.0550732	-3.92567	-1
ENSMUSG00000062480	224530	Acat3	acetyl-Coenzyme A acetyltransferase 3	3	0.00323707	0.972802	1	0.065392	-1.1004	-1
ENSMUSG00000063480	20826	Snu13	SNU13 homolog, small nuclear ribonucleoprotein (U4/U6.U5)	3	0.0770627	0.615278	1	0.0380046	-0.886756	-1
ENSMUSG00000066058	242653	Cldn19	claudin 19	3	0.0014202	0.969169	1	0.0859101	-0.778376	-1
ENSMUSG00000070532	78465	Ccdc190	coiled-coil domain containing 190	3	0.00723309	0.848982	1	0.0515893	-0.632351	-1
ENSMUSG00000071866	268373	Ppia	peptidylprolyl isomerase A	3	0.0698414	0.656374	1	0.0550094	-0.72327	-1
ENSMUSG00000072844	654820	G530011O06Rik	RIKEN cDNA G530011O06 gene	3	0.0211216	0.82903	1	0.0133708	-0.791931	-1
ENSMUSG00000073987	14590	Ggh	gamma-glutamyl hydrolase	3	0.0941528	0.627269	1	0.0585501	-0.79396	-1
ENSMUSG00000075217	228151	4833423E24Rik	RIKEN cDNA 4833423E24 gene	3	0.00012668	0.873282	1	0.0126302	-0.748834	-1
ENSMUSG00000079283	69549	2310009B15Rik	RIKEN cDNA 2310009B15 gene	3	0.0264505	0.645485	1	0.0280015	-0.691774	-1
ENSMUSG00000085069	100042178	Prdm16os	Prdm16 opposite strand transcript	3	0.0104261	1.16916	1	0.0268617	-1.06845	-1
ENSMUSG00000087075	380787	Lbhd2	LBH domain containing 2	3	0.0129471	0.809103	1	0.0894802	-0.992517	-1
ENSMUSG00000097915	380977	A330009N23Rik	RIKEN cDNA A330009N23 gene	3	0.00700271	0.696871	1	0.0230789	-0.741949	-1
ENSMUSG00000099696	73040	2900052N01Rik	RIKEN cDNA 2900052N01 gene	3	0.0328215	0.734602	1	0.049628	-1.06393	-1
ENSMUSG00000001507	16400	Itga3	integrin alpha 3	4	0.138949	-0.351398	0	0.00256557	0.798948	1
ENSMUSG00000001855	227720	Nup214	nucleoporin 214	4	0.349434	-0.349929	0	0.0725464	0.783072	1
ENSMUSG00000001911	18032	Nfix	nuclear factor I/X	4	0.439289	-0.233362	0	0.0583939	0.982108	1
ENSMUSG00000002249	21678	Tead3	TEA domain family member 3	4	0.166128	-0.517395	0	0.0948062	0.590241	1
ENSMUSG00000002257	23853	Def6	differentially expressed in FDCP 6	4	0.156601	-0.0617553	0	0.0399987	0.594347	1
ENSMUSG00000002496	22084	Tsc2	tuberous sclerosis 2	4	0.0306427	-0.438604	0	0.0214309	0.603925	1
ENSMUSG00000002831	57435	Plin4	perilipin 4	4	0.05956	-0.519328	0	0.00896084	1.39398	1
ENSMUSG00000003752	233011	Itpkc	inositol 1,4,5-trisphosphate 3-kinase C	4	0.265933	-0.299249	0	0.0600857	0.5907	1
ENSMUSG00000004098	53867	Col5a3	collagen, type V, alpha 3	4	0.116406	-1.25688	0	0.00593467	1.32216	1
ENSMUSG00000004099	13433	Dnmt1	DNA methyltransferase (cytosine-5) 1	4	0.247091	-0.309491	0	0.0816883	0.744994	1
ENSMUSG00000004677	17925	Myo9b	myosin IXb	4	0.110959	-0.827068	0	0.0624035	0.70437	1
ENSMUSG00000004947	74198	Dtx2	deltex 2, E3 ubiquitin ligase	4	0.278754	-0.20336	0	0.0458539	0.595203	1
ENSMUSG00000005338	94332	Cadm3	cell adhesion molecule 3	4	0.921195	0.0410785	0	0.0951221	0.807991	1
ENSMUSG00000005397	18073	Nid1	nidogen 1	4	0.00925978	-0.557206	0	0.00434781	0.737952	1
ENSMUSG00000005621	233410	Zfp592	zinc finger protein 592	4	0.103618	-0.310587	0	0.0874266	0.64778	1
ENSMUSG00000006154	67425	Eps8l1	EPS8-like 1	4	0.969115	0.0695085	0	0.0902945	1.62142	1
ENSMUSG00000006676	71472	Usp19	ubiquitin specific peptidase 19	4	0.0435491	-0.387887	0	0.084286	0.665594	1
ENSMUSG00000007029	22321	Vars	valyl-tRNA synthetase	4	0.16257	-0.21469	0	0.0491987	0.654188	1
ENSMUSG00000007594	330790	Hapln4	hyaluronan and proteoglycan link protein 4	4	0.368162	0.586791	0	0.0589706	0.582348	1
ENSMUSG00000007670	16549	Khsrp	KH-type splicing regulatory protein	4	0.224285	-0.128765	0	0.0617059	0.665608	1
ENSMUSG00000009035	223693	Tmem184b	transmembrane protein 184b	4	0.620275	-0.174638	0	0.0310268	0.593085	1
ENSMUSG00000011751	80297	Sptbn4	spectrin beta, non-erythrocytic 4	4	0.0719348	-0.408482	0	0.0782272	0.762227	1
ENSMUSG00000012114	94112	Med15	mediator complex subunit 15	4	0.0339415	-0.171657	0	0.0192031	0.672693	1
ENSMUSG00000012609	320244	Ttll5	tubulin tyrosine ligase-like family, member 5	4	0.729012	0.0961264	0	0.0449968	0.664579	1
ENSMUSG00000013033	330814	Adgrl1	adhesion G protein-coupled receptor L1	4	0.658464	-0.102766	0	0.0728494	0.590909	1
ENSMUSG00000017478	76014	Zc3h18	zinc finger CCCH-type containing 18	4	0.185751	-0.123482	0	0.0360834	0.689591	1
ENSMUSG00000018401	170749	Mtmr4	myotubularin related protein 4	4	0.209734	-0.28249	0	0.0510406	0.630148	1
ENSMUSG00000019146	12300	Cacng2	calcium channel, voltage-dependent, gamma subunit 2	4	0.584046	0.230604	0	0.0277293	0.777835	1
ENSMUSG00000019947	71371	Arid5b	AT rich interactive domain 5B (MRF1-like)	4	0.219056	-0.507338	0	0.0989228	0.649776	1
ENSMUSG00000020032	77976	Nuak1	NUAK family, SNF1-like kinase, 1	4	0.776058	-0.111993	0	0.0281403	0.944348	1
ENSMUSG00000020121	117600	Srgap1	SLIT-ROBO Rho GTPase activating protein 1	4	0.212182	-0.366454	0	0.0780456	0.631496	1
ENSMUSG00000020135	23805	Apc2	adenomatosis polyposis coli 2	4	0.347529	-0.342688	0	0.0986542	0.665913	1
ENSMUSG00000020154	19263	Ptprb	protein tyrosine phosphatase, receptor type, B	4	0.0296773	-0.490531	0	0.0908883	0.719666	1
ENSMUSG00000020160	17268	Meis1	Meis homeobox 1	4	0.141634	-0.679697	0	0.0489469	1.30977	1
ENSMUSG00000020261	215335	Slc36a1	solute carrier family 36 (proton/amino acid symporter), member 1	4	0.711825	-0.130977	0	0.0915412	0.607767	1
ENSMUSG00000020329	216151	Polrmt	polymerase (RNA) mitochondrial (DNA directed)	4	0.124848	-0.184958	0	0.0329586	0.702473	1
ENSMUSG00000020826	18126	Nos2	nitric oxide synthase 2, inducible	4	0.094564	0.108888	0	0.00178282	0.796331	1
ENSMUSG00000020827	50932	Mink1	misshapen-like kinase 1 (zebrafish)	4	0.010478	-0.249845	0	0.000269038	0.644964	1
ENSMUSG00000020900	77579	Myh10	myosin, heavy polypeptide 10, non-muscle	4	0.618323	-0.244401	0	0.0870362	0.865314	1
ENSMUSG00000021279	217866	Cdc42bpb	CDC42 binding protein kinase beta	4	0.116986	-0.408364	0	0.0454909	0.718687	1
ENSMUSG00000021375	16553	Kif13a	kinesin family member 13A	4	0.620946	-0.202236	0	0.0802286	0.659412	1
ENSMUSG00000022000	67302	Zc3h13	zinc finger CCCH type containing 13	4	0.13262	-0.432584	0	0.087848	0.594994	1
ENSMUSG00000022185	56215	Acin1	apoptotic chromatin condensation inducer 1	4	0.0499207	-0.518879	0	0.0371235	0.688263	1
ENSMUSG00000022443	17886	Myh9	myosin, heavy polypeptide 9, non-muscle	4	0.226699	-0.187688	0	0.0320454	1.2283	1
ENSMUSG00000022558	223658	Mroh1	maestro heat-like repeat family member 1	4	0.00200053	-0.48106	0	0.00148655	0.698475	1
ENSMUSG00000022565	18810	Plec	plectin	4	0.126801	-0.853524	0	0.0890608	0.996533	1
ENSMUSG00000022799	12549	Arhgap31	Rho GTPase activating protein 31	4	0.62986	-0.157229	0	0.0628766	1.21928	1
ENSMUSG00000022843	12724	Clcn2	chloride channel, voltage-sensitive 2	4	0.0884665	-0.449795	0	0.04195	0.66269	1
ENSMUSG00000022946	70028	Dop1b	DOP1 leucine zipper like protein B	4	0.253939	-0.289944	0	0.0617902	0.650375	1
ENSMUSG00000023019	14555	Gpd1	glycerol-3-phosphate dehydrogenase 1 (soluble)	4	0.180964	0.580707	0	0.0476866	0.698748	1
ENSMUSG00000023830	16004	Igf2r	insulin-like growth factor 2 receptor	4	0.165804	-0.570822	0	0.0588875	0.993148	1
ENSMUSG00000023938	224805	Aars2	alanyl-tRNA synthetase 2, mitochondrial	4	0.458498	-0.120666	0	0.0918457	0.608964	1
ENSMUSG00000023947	18037	Nfkbie	nuclear factor of kappa light polypeptide gene enhancer in B cells inhibitor, epsilon	4	0.687133	0.0747702	0	0.0413362	0.777717	1
ENSMUSG00000023977	224826	Ubr2	ubiquitin protein ligase E3 component n-recognin 2	4	0.145832	-0.554083	0	0.0994192	0.693112	1
ENSMUSG00000024002	57261	Brd4	bromodomain containing 4	4	0.177895	-0.284741	0	0.0490436	0.734461	1
ENSMUSG00000024104	28006	Washc2	WASH complex subunit 2`	4	0.34759	-0.118629	0	0.0996829	0.728432	1
ENSMUSG00000024130	27410	Abca3	ATP-binding cassette, sub-family A (ABC1), member 3	4	0.17887	-0.336341	0	0.00183412	0.646839	1
ENSMUSG00000024260	269003	Sap130	Sin3A associated protein	4	0.424453	-0.222933	0	0.0261032	0.581115	1
ENSMUSG00000024558	225724	Mapk4	mitogen-activated protein kinase 4	4	0.926218	-0.0297548	0	0.0243369	0.733226	1
ENSMUSG00000024613	21453	Tcof1	treacle ribosome biogenesis factor 1	4	0.732264	0.0339035	0	0.0278875	0.716188	1
ENSMUSG00000024807	74126	Syvn1	synovial apoptosis inhibitor 1, synoviolin	4	0.116629	-0.296254	0	0.0925741	0.63489	1
ENSMUSG00000025316	53325	Banp	BTG3 associated nuclear protein	4	0.620966	-0.163375	0	0.0411082	0.771886	1
ENSMUSG00000025876	107448	Unc5a	unc-5 netrin receptor A	4	0.947198	-0.014863	0	0.0278916	0.633292	1
ENSMUSG00000026121	20353	Sema4c	sema domain, immunoglobulin domain (Ig), transmembrane domain (TM) and short cytoplasmic domain, (semaphorin) 4C	4	0.37792	-0.0921814	0	0.0797279	0.614817	1
ENSMUSG00000026496	11545	Parp1	poly (ADP-ribose) polymerase family, member 1	4	0.99955	0.000445665	0	0.0480492	0.63572	1
ENSMUSG00000026668	68527	Ucma	upper zone of growth plate and cartilage matrix associated	4	0.0254817	-0.544856	0	0.019966	0.749624	1
ENSMUSG00000026840	23928	Lamc3	laminin gamma 3	4	0.423591	-0.15414	0	0.0142645	0.75838	1
ENSMUSG00000026925	64436	Inpp5e	inositol polyphosphate-5-phosphatase E	4	0.0217923	-0.386492	0	0.0338704	0.783512	1
ENSMUSG00000026944	11305	Abca2	ATP-binding cassette, sub-family A (ABC1), member 2	4	0.129865	-0.508442	0	0.0304019	0.965724	1
ENSMUSG00000027298	22174	Tyro3	TYRO3 protein tyrosine kinase 3	4	0.860876	0.0426722	0	0.0632557	0.720329	1
ENSMUSG00000027335	11550	Adra1d	adrenergic receptor, alpha 1d	4	0.817629	0.0966488	0	0.0924033	1.0222	1
ENSMUSG00000028073	73182	Pear1	platelet endothelial aggregation receptor 1	4	0.0621584	-0.5044	0	0.0147795	0.804723	1
ENSMUSG00000028433	68926	Ubap2	ubiquitin-associated protein 2	4	0.295068	-0.222312	0	0.0323765	0.59982	1
ENSMUSG00000028664	13844	Ephb2	Eph receptor B2	4	0.707086	-0.125616	0	0.0376041	0.868105	1
ENSMUSG00000028760	230861	Eif4g3	eukaryotic translation initiation factor 4 gamma, 3	4	0.539742	-0.152009	0	0.0279714	0.653157	1
ENSMUSG00000028763	15530	Hspg2	perlecan (heparan sulfate proteoglycan 2)	4	0.155992	-0.76534	0	0.0391551	0.977255	1
ENSMUSG00000028854	20544	Slc9a1	solute carrier family 9 (sodium/hydrogen exchanger), member 1	4	0.801543	-0.0873227	0	0.0315409	0.77436	1
ENSMUSG00000028894	16330	Inpp5b	inositol polyphosphate-5-phosphatase B	4	0.0680774	-0.505394	0	0.0728523	0.588803	1
ENSMUSG00000029174	57915	Tbc1d1	TBC1 domain family, member 1	4	0.130742	-0.464603	0	0.0930648	0.676721	1
ENSMUSG00000029359	57816	Tesc	tescalcin	4	0.106513	0.638785	0	0.0427297	0.946678	1
ENSMUSG00000029467	11938	Atp2a2	ATPase, Ca++ transporting, cardiac muscle, slow twitch 2	4	0.917076	0.0433115	0	0.0394337	0.600221	1
ENSMUSG00000029478	20602	Ncor2	nuclear receptor co-repressor 2	4	0.155976	-0.532275	0	0.0894742	0.76538	1
ENSMUSG00000029544	29867	Cabp1	calcium binding protein 1	4	0.424251	-0.101516	0	0.0104527	0.823026	1
ENSMUSG00000029547	68510	Ints1	integrator complex subunit 1	4	0.0258158	-0.477023	0	0.0158888	0.81263	1
ENSMUSG00000030302	11941	Atp2b2	ATPase, Ca++ transporting, plasma membrane 2	4	0.905629	0.0613994	0	0.0347238	0.956959	1
ENSMUSG00000030411	384569	Nova2	neuro-oncological ventral antigen 2	4	0.166081	-0.326259	0	0.0197164	0.598902	1
ENSMUSG00000030834	27421	Abcc6	ATP-binding cassette, sub-family C (CFTR/MRP), member 6	4	0.0649267	-0.346071	0	0.0443558	0.609858	1
ENSMUSG00000030847	29810	Bag3	BCL2-associated athanogene 3	4	0.785445	0.0798848	0	0.0837994	1.06076	1
ENSMUSG00000030930	77590	Chst15	carbohydrate sulfotransferase 15	4	0.154126	-0.463466	0	0.0503936	0.871393	1
ENSMUSG00000030970	13017	Ctbp2	C-terminal binding protein 2	4	0.033223	-0.542666	0	0.0187806	0.690733	1
ENSMUSG00000031024	76954	St5	suppression of tumorigenicity 5	4	0.188159	-0.328645	0	0.02229	0.648457	1
ENSMUSG00000031273	94216	Col4a6	collagen, type IV, alpha 6	4	0.11679	-0.331252	0	0.0317603	0.601361	1
ENSMUSG00000031391	16728	L1cam	L1 cell adhesion molecule	4	0.112836	-0.573713	0	0.0542254	0.601294	1
ENSMUSG00000031486	78560	Adgra2	adhesion G protein-coupled receptor A2	4	0.197909	-0.45786	0	0.0842037	0.774531	1
ENSMUSG00000031488	75767	Rab11fip1	RAB11 family interacting protein 1 (class I)	4	0.100865	-0.407273	0	0.00615367	0.683031	1
ENSMUSG00000031537	16150	Ikbkb	inhibitor of kappaB kinase beta	4	0.0913806	-0.516953	0	0.0273564	0.687368	1
ENSMUSG00000031565	14182	Fgfr1	fibroblast growth factor receptor 1	4	0.118969	-0.578437	0	0.0309482	0.840992	1
ENSMUSG00000031709	71310	Tbc1d9	TBC1 domain family, member 9	4	0.805475	-0.117068	0	0.0367319	0.688652	1
ENSMUSG00000031824	234797	6430548M08Rik	RIKEN cDNA 6430548M08 gene	4	0.639887	0.193769	0	0.0141814	0.595055	1
ENSMUSG00000031834	18709	Pik3r2	phosphoinositide-3-kinase regulatory subunit 2	4	0.930318	0.0128465	0	0.0822648	0.589672	1
ENSMUSG00000031842	110385	Pde4c	phosphodiesterase 4C, cAMP specific	4	0.11063	-0.603773	0	0.0315147	0.7979	1
ENSMUSG00000032020	72828	Ubash3b	ubiquitin associated and SH3 domain containing, B	4	0.638921	-0.0785353	0	0.0325794	0.720488	1
ENSMUSG00000032125	74144	Robo4	roundabout guidance receptor 4	4	0.368447	-0.289503	0	0.0193322	0.675247	1
ENSMUSG00000032187	20586	Smarca4	SWI/SNF related, matrix associated, actin dependent regulator of chromatin, subfamily a, member 4	4	0.70979	0.122731	0	0.0179892	0.665269	1
ENSMUSG00000032452	64085	Clstn2	calsyntenin 2	4	0.762082	-0.133558	0	0.0954706	0.699274	1
ENSMUSG00000032593	320844	Amigo3	adhesion molecule with Ig like domain 3	4	0.0769538	-0.253637	0	0.0445526	0.683202	1
ENSMUSG00000032737	16332	Inppl1	inositol polyphosphate phosphatase-like 1	4	0.659537	-0.103472	0	0.0617763	0.638614	1
ENSMUSG00000032777	233863	Gtf3c1	general transcription factor III C 1	4	0.397666	-0.254737	0	0.0842468	0.640905	1
ENSMUSG00000032812	69710	Arap1	ArfGAP with RhoGAP domain, ankyrin repeat and PH domain 1	4	0.0317586	-0.224281	0	0.0992104	0.76496	1
ENSMUSG00000032849	239273	Abcc4	ATP-binding cassette, sub-family C (CFTR/MRP), member 4	4	0.181083	-0.42202	0	0.060525	0.596107	1
ENSMUSG00000033083	210789	Tbc1d4	TBC1 domain family, member 4	4	0.298267	-0.240519	0	0.0271402	1.01747	1
ENSMUSG00000033278	19274	Ptprm	protein tyrosine phosphatase, receptor type, M	4	0.529188	-0.254219	0	0.0718733	0.712421	1
ENSMUSG00000033326	230674	Kdm4a	lysine (K)-specific demethylase 4A	4	0.191389	-0.31081	0	0.0412781	0.634534	1
ENSMUSG00000033510	170711	Otud7a	OTU domain containing 7A	4	0.875717	0.0630918	0	0.00669473	0.731583	1
ENSMUSG00000033542	54324	Arhgef5	Rho guanine nucleotide exchange factor (GEF) 5	4	0.237784	-0.330484	0	0.0310272	0.768252	1
ENSMUSG00000033644	57746	Piwil2	piwi-like RNA-mediated gene silencing 2	4	0.112931	-0.34127	0	0.0406751	0.617672	1
ENSMUSG00000033768	18190	Nrxn2	neurexin II	4	0.858348	-0.0851998	0	0.0899845	0.660619	1
ENSMUSG00000033854	72258	Kcnk10	potassium channel, subfamily K, member 10	4	0.0183736	-0.42572	0	0.0504441	0.870576	1
ENSMUSG00000033955	228140	Tnks1bp1	tankyrase 1 binding protein 1	4	0.0631219	-0.460913	0	0.037843	0.582212	1
ENSMUSG00000034040	212996	Galnt17	polypeptide N-acetylgalactosaminyltransferase 17	4	0.994099	-0.00223263	0	0.00710215	0.619661	1
ENSMUSG00000034161	20289	Scx	scleraxis	4	0.667153	-0.107738	0	0.0946813	0.603377	1
ENSMUSG00000034247	353047	Plekhm1	pleckstrin homology domain containing, family M (with RUN domain) member 1	4	0.0144469	-0.367573	0	0.0912966	0.727797	1
ENSMUSG00000034324	208213	Tmem132c	transmembrane protein 132C	4	0.455754	-0.317191	0	0.0464223	0.708438	1
ENSMUSG00000034570	170835	Inpp5j	inositol polyphosphate 5-phosphatase J	4	0.480697	-0.231599	0	0.0673065	1.20887	1
ENSMUSG00000034863	382014	Ano8	anoctamin 8	4	0.0335308	-0.367415	0	0.0192559	0.616166	1
ENSMUSG00000034902	18717	Pip5k1c	phosphatidylinositol-4-phosphate 5-kinase, type 1 gamma	4	0.877548	-0.0338445	0	0.0573733	0.787249	1
ENSMUSG00000034998	14236	Foxn2	forkhead box N2	4	0.00213133	-0.318791	0	0.0680566	0.633905	1
ENSMUSG00000035168	66860	Tanc1	tetratricopeptide repeat, ankyrin repeat and coiled-coil containing 1	4	0.937718	0.0220184	0	0.0061477	1.02164	1
ENSMUSG00000035356	80859	Nfkbiz	nuclear factor of kappa light polypeptide gene enhancer in B cells inhibitor, zeta	4	0.252062	-0.32678	0	0.082491	0.627906	1
ENSMUSG00000035891	223753	Cerk	ceramide kinase	4	0.621513	0.182842	0	0.0508831	0.863352	1
ENSMUSG00000036180	234366	Gatad2a	GATA zinc finger domain containing 2A	4	0.703536	0.127476	0	0.0735933	0.58596	1
ENSMUSG00000036270	234699	Edc4	enhancer of mRNA decapping 4	4	0.0425243	-0.385184	0	0.0685491	0.645068	1
ENSMUSG00000036617	208618	Etl4	enhancer trap locus 4	4	0.866523	-0.0819517	0	0.0745662	0.922581	1
ENSMUSG00000036959	320376	Bcorl1	BCL6 co-repressor-like 1	4	0.486069	-0.307071	0	0.0288612	0.679856	1
ENSMUSG00000037098	215445	Rab11fip3	RAB11 family interacting protein 3 (class II)	4	0.429005	-0.12958	0	0.0357634	0.622753	1
ENSMUSG00000037224	231125	Zfyve28	zinc finger, FYVE domain containing 28	4	0.97147	-0.00710744	0	0.0353587	1.10483	1
ENSMUSG00000037295	100017	Ldlrap1	low density lipoprotein receptor adaptor protein 1	4	0.219449	-0.644657	0	0.0595876	1.40173	1
ENSMUSG00000037331	73158	Larp1	La ribonucleoprotein domain family, member 1	4	0.494782	-0.214029	0	0.048806	0.704613	1
ENSMUSG00000037415	74334	Ranbp10	RAN binding protein 10	4	0.00741022	-0.37995	0	0.0794036	0.652493	1
ENSMUSG00000037709	58909	Fam13a	family with sequence similarity 13, member A	4	0.0855731	-0.345064	0	0.0222678	0.718981	1
ENSMUSG00000037885	67333	Stk35	serine/threonine kinase 35	4	0.30331	-0.320362	0	0.082713	0.614164	1
ENSMUSG00000037984	11922	Neurod6	neurogenic differentiation 6	4	0.172523	-0.422679	0	0.0817733	0.839632	1
ENSMUSG00000038178	215113	Slc43a2	solute carrier family 43, member 2	4	0.974256	0.0111875	0	0.00452603	0.788002	1
ENSMUSG00000038264	20361	Sema7a	sema domain, immunoglobulin domain (Ig), and GPI membrane anchor, (semaphorin) 7A	4	0.287864	0.562722	0	0.0532269	0.831328	1
ENSMUSG00000038453	56013	Srcin1	SRC kinase signaling inhibitor 1	4	0.0281319	-0.351866	0	0.0593256	0.721529	1
ENSMUSG00000038611	101471	Phrf1	PHD and ring finger domains 1	4	0.213352	-0.137063	0	0.0371607	0.679551	1
ENSMUSG00000038838	68915	Vars2	valyl-tRNA synthetase 2, mitochondrial	4	0.0460003	-0.487109	0	0.0337297	0.619416	1
ENSMUSG00000038866	227449	Zcchc2	zinc finger, CCHC domain containing 2	4	0.00157061	-0.471616	0	0.00177882	0.620119	1
ENSMUSG00000038894	384783	Irs2	insulin receptor substrate 2	4	0.93514	0.0466154	0	0.0501069	0.680293	1
ENSMUSG00000039137	73750	Whrn	whirlin	4	0.150151	-0.469276	0	0.0379633	1.00243	1
ENSMUSG00000039205	68379	Ciz1	CDKN1A interacting zinc finger protein 1	4	0.138403	-0.444293	0	0.0777617	0.762793	1
ENSMUSG00000039501	98999	Znfx1	zinc finger, NFX1-type containing 1	4	0.876844	-0.0420884	0	0.0235921	0.758633	1
ENSMUSG00000039512	224648	Uhrf1bp1	UHRF1 (ICBP90) binding protein 1	4	0.0783546	-0.538166	0	0.0426648	0.751971	1
ENSMUSG00000039671	228880	Zmynd8	zinc finger, MYND-type containing 8	4	0.153634	-0.407885	0	0.071548	0.656243	1
ENSMUSG00000039852	68703	Rere	arginine glutamic acid dipeptide (RE) repeats	4	0.10613	-0.557174	0	0.0975725	0.653542	1
ENSMUSG00000039936	18707	Pik3cd	phosphatidylinositol-4,5-bisphosphate 3-kinase catalytic subunit delta	4	0.11098	-0.436774	0	0.081283	0.597419	1
ENSMUSG00000039959	215114	Hip1	huntingtin interacting protein 1	4	0.141533	-0.44888	0	0.0763165	0.787785	1
ENSMUSG00000040010	20539	Slc7a5	solute carrier family 7 (cationic amino acid transporter, y+ system), member 5	4	0.928268	0.0447978	0	0.0406605	0.644851	1
ENSMUSG00000040111	235283	Gramd1b	GRAM domain containing 1B	4	0.398384	-0.205089	0	0.090459	0.772044	1
ENSMUSG00000040276	23969	Pacsin1	protein kinase C and casein kinase substrate in neurons 1	4	0.796901	0.112337	0	0.048091	0.59016	1
ENSMUSG00000040356	108077	Skiv2l	superkiller viralicidic activity 2-like (S. cerevisiae)	4	0.264203	-0.110605	0	0.0212669	0.58463	1
ENSMUSG00000040483	327959	Xaf1	XIAP associated factor 1	4	0.681167	-0.173729	0	0.0664582	1.57896	1
ENSMUSG00000040687	228355	Madd	MAP-kinase activating death domain	4	0.189016	-0.302093	0	0.021423	0.636439	1
ENSMUSG00000040712	216874	Camta2	calmodulin binding transcription activator 2	4	0.609824	0.119807	0	0.0521264	0.598886	1
ENSMUSG00000040734	333654	Ppp1r13l	protein phosphatase 1, regulatory subunit 13 like	4	0.373222	-0.267146	0	0.0708522	0.626011	1
ENSMUSG00000040875	74486	Osbpl10	oxysterol binding protein-like 10	4	0.210141	-0.413193	0	0.0765391	0.628208	1
ENSMUSG00000041025	212632	Iffo2	intermediate filament family orphan 2	4	0.487276	-0.138522	0	0.0898737	0.710882	1
ENSMUSG00000041062	328783	Mslnl	mesothelin-like	4	0.748047	-0.0912568	0	0.0793814	0.761033	1
ENSMUSG00000041187	101540	Prkd2	protein kinase D2	4	0.147317	-0.573433	0	0.0772573	0.627049	1
ENSMUSG00000041313	11987	Slc7a1	solute carrier family 7 (cationic amino acid transporter, y+ system), member 1	4	0.270033	-0.587749	0	0.0987889	0.868356	1
ENSMUSG00000041528	84585	Rnf123	ring finger protein 123	4	0.0663885	-0.194965	0	0.0718316	0.8876	1
ENSMUSG00000041638	231659	Gcn1l1	GCN1 general control of amino-acid synthesis 1-like 1 (yeast)	4	0.0747259	-0.495602	0	0.0629123	0.69622	1
ENSMUSG00000042284	109700	Itga1	integrin alpha 1	4	0.407487	-0.370674	0	0.097585	0.789163	1
ENSMUSG00000042605	20239	Atxn2	ataxin 2	4	0.0798499	-0.534454	0	0.0652522	0.658419	1
ENSMUSG00000042686	57339	Jph1	junctophilin 1	4	0.903991	0.0491238	0	0.079286	0.832172	1
ENSMUSG00000042772	226517	Smg7	Smg-7 homolog, nonsense mediated mRNA decay factor (C. elegans)	4	0.246399	-0.245027	0	0.0408972	0.581269	1
ENSMUSG00000042793	329252	Lgr6	leucine-rich repeat-containing G protein-coupled receptor 6	4	0.0290054	-0.562914	0	0.0643982	0.895266	1
ENSMUSG00000043456	243937	Zfp536	zinc finger protein 536	4	0.164109	-0.647147	0	0.041818	0.942473	1
ENSMUSG00000045039	269878	Megf8	multiple EGF-like-domains 8	4	0.119942	-0.481167	0	0.0691536	0.658361	1
ENSMUSG00000045246	66733	Kcng4	potassium voltage-gated channel, subfamily G, member 4	4	0.219522	0.896896	0	0.0332901	1.06592	1
ENSMUSG00000045374	192652	Wdr81	WD repeat domain 81	4	0.0954455	-0.347586	0	0.00873581	0.680911	1
ENSMUSG00000045636	102103	Mtus1	mitochondrial tumor suppressor 1	4	0.998095	0.000708772	0	0.0535411	0.704694	1
ENSMUSG00000045671	114716	Spred2	sprouty-related, EVH1 domain containing 2	4	0.83019	0.0683991	0	0.00869085	0.722875	1
ENSMUSG00000045983	208643	Eif4g1	eukaryotic translation initiation factor 4, gamma 1	4	0.695759	-0.137025	0	0.0523194	0.663117	1
ENSMUSG00000046157	268567	Tmem229b	transmembrane protein 229B	4	0.79282	0.120963	0	0.0136209	0.881472	1
ENSMUSG00000046546	224093	Fam43a	family with sequence similarity 43, member A	4	0.925403	0.040795	0	0.00624852	0.641232	1
ENSMUSG00000046574	233210	Prr12	proline rich 12	4	0.163578	-0.30568	0	0.0969421	0.676204	1
ENSMUSG00000046982	110796	Tshz1	teashirt zinc finger family member 1	4	0.741944	-0.107224	0	0.0404368	0.699901	1
ENSMUSG00000047284	216860	Neurl4	neuralized E3 ubiquitin protein ligase 4	4	0.115756	-0.133744	0	0.0332643	0.644233	1
ENSMUSG00000049313	20660	Sorl1	sortilin-related receptor, LDLR class A repeats-containing	4	0.793608	-0.135744	0	0.0724515	1.09119	1
ENSMUSG00000049739	233905	Zfp646	zinc finger protein 646	4	0.351264	-0.219215	0	0.0722464	0.741077	1
ENSMUSG00000050132	237868	Sarm1	sterile alpha and HEAT/Armadillo motif containing 1	4	0.0604706	-0.439837	0	0.0151138	0.769526	1
ENSMUSG00000050138	210741	Kcnk12	potassium channel, subfamily K, member 12	4	0.471265	0.279088	0	0.0455932	1.0449	1
ENSMUSG00000050910	237988	Cdr2l	cerebellar degeneration-related protein 2-like	4	0.835537	0.0564842	0	0.0562054	0.692203	1
ENSMUSG00000050919	238803	Zfp366	zinc finger protein 366	4	0.0497413	-0.423671	0	0.00982882	0.900848	1
ENSMUSG00000051335	328232	Gfod1	glucose-fructose oxidoreductase domain containing 1	4	0.815711	-0.11982	0	0.04354	1.28579	1
ENSMUSG00000051586	194401	Mical3	microtubule associated monooxygenase, calponin and LIM domain containing 3	4	0.170271	-0.557956	0	0.0867269	0.872957	1
ENSMUSG00000051786	328580	Tubgcp6	tubulin, gamma complex associated protein 6	4	0.329813	-0.308912	0	0.0676198	0.980867	1
ENSMUSG00000051977	213389	Prdm9	PR domain containing 9	4	0.179191	-0.570114	0	0.0763091	0.704554	1
ENSMUSG00000052488	27967	Cherp	calcium homeostasis endoplasmic reticulum protein	4	0.011717	-0.316755	0	0.0976347	0.657901	1
ENSMUSG00000053024	21367	Cntn2	contactin 2	4	0.114347	-0.376235	0	0.00868932	0.828523	1
ENSMUSG00000053166	104010	Cdh22	cadherin 22	4	0.608892	0.224817	0	0.0172509	0.746505	1
ENSMUSG00000053693	56527	Mast1	microtubule associated serine/threonine kinase 1	4	0.00712528	-0.38511	0	0.0114606	0.739326	1
ENSMUSG00000054434	330189	Tmem120b	transmembrane protein 120B	4	0.133982	-0.360523	0	0.098398	0.719144	1
ENSMUSG00000055214	319455	Pld5	phospholipase D family, member 5	4	0.350639	-0.267645	0	0.0960553	0.66075	1
ENSMUSG00000055491	226169	Pprc1	peroxisome proliferative activated receptor, gamma, coactivator-related 1	4	0.0188708	-0.496529	0	0.053089	0.667263	1
ENSMUSG00000055805	57778	Fmnl1	formin-like 1	4	0.0052916	-0.24005	0	0.0678223	0.803033	1
ENSMUSG00000055980	16367	Irs1	insulin receptor substrate 1	4	0.422495	-0.161949	0	0.0641187	0.59668	1
ENSMUSG00000056427	20564	Slit3	slit guidance ligand 3	4	0.265047	-0.355399	0	0.0841398	0.884132	1
ENSMUSG00000057637	110593	Prdm2	PR domain containing 2, with ZNF domain	4	0.52919	-0.257904	0	0.0927307	0.846512	1
ENSMUSG00000058301	19704	Upf1	UPF1 regulator of nonsense transcripts homolog (yeast)	4	0.418325	-0.114531	0	0.0387067	0.72615	1
ENSMUSG00000058966	68952	Fam57b	family with sequence similarity 57, member B	4	0.214997	0.290191	0	0.0836884	0.58255	1
ENSMUSG00000059851	232811	Kmt5c	lysine methyltransferase 5C	4	0.242675	-0.625167	0	0.0468101	0.610401	1
ENSMUSG00000060212	270109	Pcnx2	pecanex homolog 2	4	0.795397	-0.102592	0	0.0775629	0.804815	1
ENSMUSG00000060568	226610	Fam78b	family with sequence similarity 78, member B	4	0.474309	-0.233866	0	0.0483664	0.844398	1
ENSMUSG00000060862	230848	Zbtb40	zinc finger and BTB domain containing 40	4	0.707557	-0.0997865	0	0.0494335	0.810368	1
ENSMUSG00000061607	240087	Mdc1	mediator of DNA damage checkpoint 1	4	0.16555	-0.629498	0	0.0968061	1.00992	1
ENSMUSG00000062115	19377	Rai1	retinoic acid induced 1	4	0.138103	-0.556972	0	0.096829	0.670841	1
ENSMUSG00000062785	16504	Kcnc3	potassium voltage gated channel, Shaw-related subfamily, member 3	4	0.745885	0.148291	0	0.0274012	1.35611	1
ENSMUSG00000063382	80288	Bcl9l	B cell CLL/lymphoma 9-like	4	0.137332	-0.498367	0	0.0883621	0.843886	1
ENSMUSG00000063870	107932	Chd4	chromodomain helicase DNA binding protein 4	4	0.159013	-0.310001	0	0.0204633	0.772079	1
ENSMUSG00000064105	94219	Cnnm2	cyclin M2	4	0.877987	-0.0605734	0	0.0208439	0.580137	1
ENSMUSG00000066043	100169	Phactr4	phosphatase and actin regulator 4	4	0.172666	-0.182183	0	0.014668	0.644858	1
ENSMUSG00000066306	101706	Numa1	nuclear mitotic apparatus protein 1	4	0.170947	-0.514063	0	0.0722735	0.934942	1
ENSMUSG00000066392	18191	Nrxn3	neurexin III	4	0.243147	-0.432011	0	0.022952	0.709049	1
ENSMUSG00000066621	70381	Tecpr1	tectonin beta-propeller repeat containing 1	4	0.311095	-0.125844	0	0.0871407	0.787889	1
ENSMUSG00000066640	231863	Fbxl18	F-box and leucine-rich repeat protein 18	4	0.256307	-0.349097	0	0.0933272	0.652231	1
ENSMUSG00000068270	208431	Shroom4	shroom family member 4	4	0.136526	-0.41547	0	0.0591376	0.641435	1
ENSMUSG00000069729	239985	Arid1b	AT rich interactive domain 1B (SWI-like)	4	0.696636	-0.176931	0	0.0770237	0.840447	1
ENSMUSG00000070056	52065	Mfhas1	malignant fibrous histiocytoma amplified sequence 1	4	0.620477	0.170709	0	0.0733378	0.730465	1
ENSMUSG00000070305	319742	Mpzl3	myelin protein zero-like 3	4	0.573145	0.0575746	0	0.072768	0.631796	1
ENSMUSG00000071054	224903	Safb	scaffold attachment factor B	4	0.108773	-0.275162	0	0.0612091	0.599549	1
ENSMUSG00000071847	494504	Apcdd1	adenomatosis polyposis coli down-regulated 1	4	0.871807	-0.0567587	0	0.00338593	0.707779	1
ENSMUSG00000072647	280668	Adam1a	a disintegrin and metallopeptidase domain 1a	4	0.154077	-0.719239	0	0.0929551	0.783752	1
ENSMUSG00000075415	14269	Fnbp1	formin binding protein 1	4	0.0211315	-0.362331	0	0.0272476	0.582011	1
ENSMUSG00000078515	68817	Ddi2	DNA-damage inducible protein 2	4	0.130135	-0.520697	0	0.0880233	0.654437	1
ENSMUSG00000091345	665033	Col6a5	collagen, type VI, alpha 5	4	0.125024	-2.39149	0	0.0489727	1.95836	1
ENSMUSG00000091556	101055983	Gm14569	predicted gene 14569	4	0.244754	-0.309683	0	0.0310396	0.776432	1
ENSMUSG00000091636	320722	Akain1	A kinase (PRKA) anchor inhibitor 1	4	0.250313	0.425719	0	0.0899968	0.610863	1
ENSMUSG00000102752	665574	Gm7694	predicted gene 7694	4	0.256085	0.176129	0	0.0294318	0.731268	1
ENSMUSG00000000058	12390	Cav2	caveolin 2	5	0.974156	0.00427717	0	0.0499775	-0.631667	-1
ENSMUSG00000000581	57316	C1d	C1D nuclear receptor co-repressor	5	0.151932	0.440796	0	0.064008	-0.706216	-1
ENSMUSG00000000740	270106	Rpl13	ribosomal protein L13	5	0.126575	0.777257	0	0.0864896	-0.946358	-1
ENSMUSG00000000983	14038	Wfdc18	WAP four-disulfide core domain 18	5	0.0101363	0.53988	0	0.0849836	-0.888923	-1
ENSMUSG00000001260	14405	Gabrg1	gamma-aminobutyric acid (GABA) A receptor, subunit gamma 1	5	0.883505	0.0415771	0	0.0564557	-0.794711	-1
ENSMUSG00000001289	56612	Pfdn5	prefoldin 5	5	0.123607	0.783152	0	0.0692664	-1.09983	-1
ENSMUSG00000001416	12462	Cct3	chaperonin containing Tcp1, subunit 3 (gamma)	5	0.103375	0.481631	0	0.098734	-0.647842	-1
ENSMUSG00000001707	66143	Eef1e1	eukaryotic translation elongation factor 1 epsilon 1	5	0.0548326	0.481406	0	0.0389805	-0.581999	-1
ENSMUSG00000002728	67877	Naa20	N(alpha)-acetyltransferase 20, NatB catalytic subunit	5	0.110727	0.555165	0	0.0998587	-0.582719	-1
ENSMUSG00000002731	23992	Prkra	protein kinase, interferon inducible double stranded RNA dependent activator	5	0.112546	0.261305	0	0.0576325	-0.583261	-1
ENSMUSG00000002985	11816	Apoe	apolipoprotein E	5	0.11513	0.674496	0	0.0825864	-0.71597	-1
ENSMUSG00000003429	27207	Rps11	ribosomal protein S11	5	0.185957	0.687898	0	0.0750553	-1.19871	-1
ENSMUSG00000003970	26961	Rpl8	ribosomal protein L8	5	0.120539	0.767141	0	0.0840277	-0.87492	-1
ENSMUSG00000004558	29811	Ndrg2	N-myc downstream regulated gene 2	5	0.108122	0.624114	0	0.0850743	-0.73094	-1
ENSMUSG00000004730	13733	Adgre1	adhesion G protein-coupled receptor E1	5	0.0822921	0.364663	0	0.0333597	-0.89506	-1
ENSMUSG00000005973	19672	Rcn1	reticulocalbin 1	5	0.25681	0.227781	0	0.0376802	-0.77791	-1
ENSMUSG00000006699	12540	Cdc42	cell division cycle 42	5	0.0941664	0.510058	0	0.0653322	-0.660219	-1
ENSMUSG00000007739	12464	Cct4	chaperonin containing Tcp1, subunit 4 (delta)	5	0.0880865	0.387941	0	0.0504347	-0.69435	-1
ENSMUSG00000007892	56040	Rplp1	ribosomal protein, large, P1	5	0.109068	0.864171	0	0.0877778	-0.985244	-1
ENSMUSG00000008136	14200	Fhl2	four and a half LIM domains 2	5	0.0347247	0.433643	0	0.0325875	-0.665539	-1
ENSMUSG00000008333	20639	Snrpb2	U2 small nuclear ribonucleoprotein B	5	0.0647736	0.493885	0	0.0386868	-0.652557	-1
ENSMUSG00000008668	20084	Rps18	ribosomal protein S18	5	0.105197	0.785856	0	0.0724082	-0.963337	-1
ENSMUSG00000008682	110954	Rpl10	ribosomal protein L10	5	0.132415	0.670893	0	0.0513998	-1.17303	-1
ENSMUSG00000008683	267019	Rps15a	ribosomal protein S15A	5	0.0215982	0.248398	0	0.00131178	-0.583147	-1
ENSMUSG00000009013	56455	Dynll1	dynein light chain LC8-type 1	5	0.138554	0.616682	0	0.0837281	-0.832075	-1
ENSMUSG00000009894	67826	Snap47	synaptosomal-associated protein, 47	5	0.128114	0.544018	0	0.0912924	-0.747949	-1
ENSMUSG00000010830	105785	Kdelr3	KDEL (Lys-Asp-Glu-Leu) endoplasmic reticulum protein retention receptor 3	5	0.543519	0.219521	0	0.0995121	-0.614273	-1
ENSMUSG00000012848	20103	Rps5	ribosomal protein S5	5	0.107207	0.820809	0	0.0507063	-1.23106	-1
ENSMUSG00000013622	381629	Atraid	all-trans retinoic acid induced differentiation factor	5	0.185481	0.521275	0	0.0922577	-0.838161	-1
ENSMUSG00000015341	57437	Golga7	golgi autoantigen, golgin subfamily a, 7	5	0.125706	0.445982	0	0.0722977	-0.64509	-1
ENSMUSG00000015947	14129	Fcgr1	Fc receptor, IgG, high affinity I	5	0.157942	0.553883	0	0.0969631	-0.66975	-1
ENSMUSG00000017057	16164	Il13ra1	interleukin 13 receptor, alpha 1	5	0.168592	0.25641	0	0.0108835	-0.746437	-1
ENSMUSG00000017286	67201	Glod4	glyoxalase domain containing 4	5	0.129224	0.301512	0	0.0233571	-0.685123	-1
ENSMUSG00000018589	237213	Glra2	glycine receptor, alpha 2 subunit	5	0.806804	-0.0495323	0	0.0265832	-0.872962	-1
ENSMUSG00000019122	20308	Ccl9	chemokine (C-C motif) ligand 9	5	0.148837	0.63174	0	0.067868	-0.869828	-1
ENSMUSG00000019837	67371	Gtf3c6	general transcription factor IIIC, polypeptide 6, alpha	5	0.0897963	0.47857	0	0.0884085	-0.590576	-1
ENSMUSG00000019868	66201	Vta1	vesicle (multivesicular body) trafficking 1	5	0.088852	0.544917	0	0.0516925	-0.710636	-1
ENSMUSG00000019923	52696	Zwint	ZW10 interactor	5	0.0817073	0.351367	0	0.0679778	-0.644452	-1
ENSMUSG00000019945	73287	Cabcoco1	ciliary associated calcium binding coiled-coil 1	5	0.670944	-0.168098	0	0.074858	-0.599531	-1
ENSMUSG00000020297	18197	Nsg2	neuron specific gene family member 2	5	0.132236	0.596497	0	0.022121	-0.785234	-1
ENSMUSG00000020326	12450	Ccng1	cyclin G1	5	0.117309	0.348502	0	0.039882	-0.631734	-1
ENSMUSG00000020372	14694	Rack1	receptor for activated C kinase 1	5	0.103768	0.719458	0	0.0968387	-0.760722	-1
ENSMUSG00000020415	30939	Pttg1	pituitary tumor-transforming gene 1	5	0.133199	0.692994	0	0.0956706	-0.837715	-1
ENSMUSG00000020541	71943	Tom1l1	target of myb1-like 1 (chicken)	5	0.0463925	0.342231	0	0.0176084	-0.591245	-1
ENSMUSG00000020562	75040	Efcab10	EF-hand calcium binding domain 10	5	0.620727	0.271247	0	0.0995872	-0.798347	-1
ENSMUSG00000020571	71853	Pdia6	protein disulfide isomerase associated 6	5	0.0287466	0.570547	0	0.0850183	-0.626811	-1
ENSMUSG00000020639	382562	Pfn4	profilin family, member 4	5	0.14705	0.412195	0	0.0157855	-0.781637	-1
ENSMUSG00000020672	268534	Sntg2	syntrophin, gamma 2	5	0.748778	0.062655	0	0.00014135	-0.725206	-1
ENSMUSG00000020737	15374	Jpt1	Jupiter microtubule associated homolog 1	5	0.13757	0.579112	0	0.0580166	-0.92023	-1
ENSMUSG00000021032	64242	Ngb	neuroglobin	5	0.919263	-0.0217788	0	0.0219653	-0.931906	-1
ENSMUSG00000021072	72736	Tmx1	thioredoxin-related transmembrane protein 1	5	0.2598	0.118556	0	0.0472185	-0.584098	-1
ENSMUSG00000021094	66375	Dhrs7	dehydrogenase/reductase (SDR family) member 7	5	0.0935393	0.564757	0	0.0611192	-0.672841	-1
ENSMUSG00000021125	11847	Arg2	arginase type II	5	0.1075	0.588713	0	0.0195659	-0.670743	-1
ENSMUSG00000021423	17084	Ly86	lymphocyte antigen 86	5	0.137866	0.876354	0	0.0691101	-1.42562	-1
ENSMUSG00000021609	13162	Slc6a3	solute carrier family 6 (neurotransmitter transporter, dopamine), member 3	5	0.480739	2.60657	0	0.072285	-4.7154	-1
ENSMUSG00000021615	108138	Xrcc4	X-ray repair complementing defective repair in Chinese hamster cells 4	5	0.133788	0.371599	0	0.0498708	-0.599738	-1
ENSMUSG00000021624	17079	Cd180	CD180 antigen	5	0.342719	0.322242	0	0.0913777	-0.82088	-1
ENSMUSG00000021665	15212	Hexb	hexosaminidase B	5	0.116446	0.6113	0	0.0538726	-1.01723	-1
ENSMUSG00000021716	67288	Srek1ip1	splicing regulatory glutamine/lysine-rich protein 1interacting protein 1	5	0.0153389	0.448897	0	0.0726719	-0.616965	-1
ENSMUSG00000021771	22334	Vdac2	voltage-dependent anion channel 2	5	0.0968676	0.535658	0	0.0755929	-0.676513	-1
ENSMUSG00000021876	58809	Rnase4	ribonuclease, RNase A family 4	5	0.338951	0.433303	0	0.0768646	-1.0268	-1
ENSMUSG00000021880	78416	Rnase6	ribonuclease, RNase A family, 6	5	0.0944769	0.340291	0	0.0357355	-0.704035	-1
ENSMUSG00000021940	19256	Ptpn20	protein tyrosine phosphatase, non-receptor type 20	5	0.402906	0.0586537	0	0.0447509	-0.609204	-1
ENSMUSG00000022151	67515	Ttc33	tetratricopeptide repeat domain 33	5	0.0626954	0.418548	0	0.0783998	-0.705491	-1
ENSMUSG00000022205	20024	Sub1	SUB1 homolog (S. cerevisiae)	5	0.160785	0.315444	0	0.0461597	-0.736892	-1
ENSMUSG00000022439	64099	Parvg	parvin, gamma	5	0.329361	0.232185	0	0.0507375	-0.659096	-1
ENSMUSG00000022490	58200	Ppp1r1a	protein phosphatase 1, regulatory inhibitor subunit 1A	5	0.175809	0.551151	0	0.0692609	-0.866259	-1
ENSMUSG00000022525	27281	Hrasls	HRAS-like suppressor	5	0.325413	0.124799	0	0.0804982	-0.629552	-1
ENSMUSG00000022661	17470	Cd200	CD200 antigen	5	0.564903	0.109046	0	0.0471593	-0.638504	-1
ENSMUSG00000022674	70620	Ube2v2	ubiquitin-conjugating enzyme E2 variant 2	5	0.0911524	0.202933	0	0.0384286	-0.59477	-1
ENSMUSG00000022751	52633	Nit2	nitrilase family, member 2	5	0.222175	0.482244	0	0.0933987	-0.840087	-1
ENSMUSG00000022837	320299	Iqcb1	IQ calmodulin-binding motif containing 1	5	0.36	0.18266	0	0.0541839	-0.585904	-1
ENSMUSG00000022876	67742	Samsn1	SAM domain, SH3 domain and nuclear localization signals, 1	5	0.0358626	0.552721	0	0.0210219	-0.744845	-1
ENSMUSG00000022912	19128	Pros1	protein S (alpha)	5	0.0214564	0.404599	0	0.0679328	-0.628149	-1
ENSMUSG00000023004	22143	Tuba1b	tubulin, alpha 1B	5	0.0906644	0.545255	0	0.0794093	-0.784712	-1
ENSMUSG00000023367	66058	Tmem176a	transmembrane protein 176A	5	0.593128	0.173534	0	0.072042	-1.03849	-1
ENSMUSG00000023791	72084	Pigx	phosphatidylinositol glycan anchor biosynthesis, class X	5	0.229851	0.424424	0	0.08122	-0.760173	-1
ENSMUSG00000023966	75564	Rsph9	radial spoke head 9 homolog (Chlamydomonas)	5	0.440029	0.337761	0	0.0706103	-1.11106	-1
ENSMUSG00000024076	74199	Vit	vitrin	5	0.247068	0.434538	0	0.0504879	-0.978734	-1
ENSMUSG00000024084	70536	Qpct	glutaminyl-peptide cyclotransferase (glutaminyl cyclase)	5	0.95732	-0.00648306	0	0.0624667	-0.943343	-1
ENSMUSG00000024253	213575	Dync2li1	dynein cytoplasmic 2 light intermediate chain 1	5	0.277703	0.3304	0	0.047247	-0.615231	-1
ENSMUSG00000024479	105853	Mal2	mal, T cell differentiation protein 2	5	0.24085	0.310206	0	0.0249363	-0.98883	-1
ENSMUSG00000024592	77422	C330018D20Rik	RIKEN cDNA C330018D20 gene	5	0.125854	0.404885	0	0.0235507	-0.730765	-1
ENSMUSG00000024608	20044	Rps14	ribosomal protein S14	5	0.121766	0.755958	0	0.0678479	-1.07286	-1
ENSMUSG00000024621	12978	Csf1r	colony stimulating factor 1 receptor	5	0.251917	0.648808	0	0.0832927	-0.7812	-1
ENSMUSG00000024679	68774	Ms4a6d	membrane-spanning 4-domains, subfamily A, member 6D	5	0.00376509	0.300862	0	0.0327738	-0.630621	-1
ENSMUSG00000025287	56360	Acot9	acyl-CoA thioesterase 9	5	0.132638	0.526934	0	0.0795945	-0.843241	-1
ENSMUSG00000025290	20088	Rps24	ribosomal protein S24	5	0.113512	0.715615	0	0.0811453	-0.85116	-1
ENSMUSG00000025362	27370	Rps26	ribosomal protein S26	5	0.163088	0.743217	0	0.0784973	-1.13092	-1
ENSMUSG00000025381	56530	Cnpy2	canopy FGF signaling regulator 2	5	0.149748	0.671861	0	0.0953736	-0.844177	-1
ENSMUSG00000025400	21334	Tac2	tachykinin 2	5	0.100035	0.892118	0	0.0852353	-0.918938	-1
ENSMUSG00000025468	68566	Caly	calcyon neuron-specific vesicular protein	5	0.133877	0.46175	0	0.0689494	-0.71404	-1
ENSMUSG00000025491	68713	Ifitm1	interferon induced transmembrane protein 1	5	0.124219	0.562003	0	0.0376518	-0.766462	-1
ENSMUSG00000025588	17960	Nat1	N-acetyl transferase 1	5	0.123788	0.45453	0	0.0530776	-0.656795	-1
ENSMUSG00000025630	15452	Hprt	hypoxanthine guanine phosphoribosyl transferase	5	0.105478	0.45119	0	0.0461673	-0.660235	-1
ENSMUSG00000025666	192216	Tmem47	transmembrane protein 47	5	0.0434185	0.456076	0	0.0341521	-0.779484	-1
ENSMUSG00000025781	11949	Atp5c1	ATP synthase, H+ transporting, mitochondrial F1 complex, gamma polypeptide 1	5	0.102972	0.64589	0	0.0979662	-0.710824	-1
ENSMUSG00000025794	67115	Rpl14	ribosomal protein L14	5	0.148836	0.690693	0	0.0652108	-1.17482	-1
ENSMUSG00000025967	55949	Eef1b2	eukaryotic translation elongation factor 1 beta 2	5	0.121603	0.745381	0	0.0931718	-0.933924	-1
ENSMUSG00000025978	74013	Rftn2	raftlin family member 2	5	0.0222822	0.565962	0	0.0770866	-0.626412	-1
ENSMUSG00000025979	19070	Mob4	MOB family member 4, phocein	5	0.138971	0.29431	0	0.0770249	-0.60012	-1
ENSMUSG00000026095	70396	Asnsd1	asparagine synthetase domain containing 1	5	0.0471158	0.485791	0	0.0295263	-0.681778	-1
ENSMUSG00000026245	23874	Farsb	phenylalanyl-tRNA synthetase, beta subunit	5	0.137693	0.331272	0	0.0643813	-0.724351	-1
ENSMUSG00000026365	12628	Cfh	complement component factor h	5	0.193884	0.262128	0	0.0267338	-0.7259	-1
ENSMUSG00000026398	26424	Nr5a2	nuclear receptor subfamily 5, group A, member 2	5	0.105917	0.834142	0	0.0597271	-0.61009	-1
ENSMUSG00000026471	15064	Mr1	major histocompatibility complex, class I-related	5	0.418948	0.24612	0	0.0773907	-0.643114	-1
ENSMUSG00000026708	70454	Cenpl	centromere protein L	5	0.0275637	0.465181	0	0.0317215	-0.711361	-1
ENSMUSG00000026894	75495	Morn5	MORN repeat containing 5	5	0.446594	0.263041	0	0.0206774	-0.703175	-1
ENSMUSG00000026986	140483	Hnmt	histamine N-methyltransferase	5	0.0345106	0.431395	0	0.0272097	-1.0472	-1
ENSMUSG00000027018	107435	Hat1	histone aminotransferase 1	5	0.0291508	0.478192	0	0.029409	-0.617214	-1
ENSMUSG00000027170	98221	Eif3m	eukaryotic translation initiation factor 3, subunit M	5	0.0566964	0.577237	0	0.0314504	-0.844113	-1
ENSMUSG00000027248	14827	Pdia3	protein disulfide isomerase associated 3	5	0.0715742	0.512714	0	0.0861282	-0.62206	-1
ENSMUSG00000027285	66296	Haus2	HAUS augmin-like complex, subunit 2	5	0.327229	0.1558	0	0.0667392	-0.606268	-1
ENSMUSG00000027423	69178	Snx5	sorting nexin 5	5	0.0618152	0.541383	0	0.0467026	-0.62185	-1
ENSMUSG00000027559	12350	Car3	carbonic anhydrase 3	5	0.00745207	0.219504	0	0.022467	-0.788974	-1
ENSMUSG00000027673	66046	Ndufb5	NADH:ubiquinone oxidoreductase subunit B5	5	0.127526	0.722265	0	0.0857853	-0.923427	-1
ENSMUSG00000027800	17112	Tm4sf1	transmembrane 4 superfamily member 1	5	0.618523	-0.305382	0	0.0214459	-0.627804	-1
ENSMUSG00000027858	70747	Tspan2	tetraspanin 2	5	0.477848	0.214748	0	0.0610069	-0.586327	-1
ENSMUSG00000027995	24088	Tlr2	toll-like receptor 2	5	0.142391	0.483079	0	0.0307282	-0.670787	-1
ENSMUSG00000027998	53317	Plrg1	pleiotropic regulator 1	5	0.0455596	0.574437	0	0.044916	-0.644813	-1
ENSMUSG00000028015	229445	Ctso	cathepsin O	5	0.0373405	0.516581	0	0.0187691	-0.941864	-1
ENSMUSG00000028023	18741	Pitx2	paired-like homeodomain transcription factor 2	5	0.140697	2.08417	0	0.0980322	-2.23943	-1
ENSMUSG00000028029	13722	Aimp1	aminoacyl tRNA synthetase complex-interacting multifunctional protein 1	5	0.101327	0.667841	0	0.0747091	-0.783374	-1
ENSMUSG00000028167	69772	Bdh2	3-hydroxybutyrate dehydrogenase, type 2	5	0.429307	0.417211	0	0.0939459	-1.17738	-1
ENSMUSG00000028172	21338	Tacr3	tachykinin receptor 3	5	0.181361	0.792178	0	0.044921	-0.845125	-1
ENSMUSG00000028173	68151	Wls	wntless WNT ligand secretion mediator	5	0.112994	0.502641	0	0.0489586	-0.657296	-1
ENSMUSG00000028186	22262	Uox	urate oxidase	5	0.677402	-0.257782	0	0.0834528	-0.811004	-1
ENSMUSG00000028223	67460	Decr1	2,4-dienoyl CoA reductase 1, mitochondrial	5	0.0835776	0.460079	0	0.0698235	-0.703595	-1
ENSMUSG00000028234	67427	Rps20	ribosomal protein S20	5	0.140799	0.773537	0	0.0773766	-1.09366	-1
ENSMUSG00000028441	73721	1110017D15Rik	RIKEN cDNA 1110017D15 gene	5	0.880448	-0.0902861	0	0.0582695	-0.784784	-1
ENSMUSG00000028495	20104	Rps6	ribosomal protein S6	5	0.115614	0.682817	0	0.0693594	-1.00069	-1
ENSMUSG00000028497	66775	Hacd4	3-hydroxyacyl-CoA dehydratase 4	5	0.541017	0.100084	0	0.0816501	-0.836704	-1
ENSMUSG00000028549	67733	Itgb3bp	integrin beta 3 binding protein (beta3-endonexin)	5	0.301278	0.196187	0	0.033094	-0.669246	-1
ENSMUSG00000028563	94043	Tm2d1	TM2 domain containing 1	5	0.12651	0.61886	0	0.0931945	-0.732058	-1
ENSMUSG00000028618	56374	Tmem59	transmembrane protein 59	5	0.128793	0.711175	0	0.0515975	-0.681106	-1
ENSMUSG00000028683	108067	Eif2b3	eukaryotic translation initiation factor 2B, subunit 3	5	0.129814	0.504313	0	0.0857485	-0.615269	-1
ENSMUSG00000028716	67182	Pdzk1ip1	PDZK1 interacting protein 1	5	0.760076	0.0906977	0	0.0916511	-0.691124	-1
ENSMUSG00000028779	67898	Pef1	penta-EF hand domain containing 1	5	0.122949	0.494161	0	0.0820703	-0.609771	-1
ENSMUSG00000028798	54709	Eif3i	eukaryotic translation initiation factor 3, subunit I	5	0.128851	0.682024	0	0.0941644	-0.858552	-1
ENSMUSG00000028955	22319	Vamp3	vesicle-associated membrane protein 3	5	0.0918286	0.432163	0	0.0455674	-0.625149	-1
ENSMUSG00000028976	56485	Slc2a5	solute carrier family 2 (facilitated glucose transporter), member 5	5	0.176494	0.633305	0	0.0595849	-0.790919	-1
ENSMUSG00000029032	230972	Arhgef16	Rho guanine nucleotide exchange factor (GEF) 16	5	0.0596386	0.543422	0	0.0459488	-0.610409	-1
ENSMUSG00000029311	114664	Hsd17b11	hydroxysteroid (17-beta) dehydrogenase 11	5	0.112732	0.762044	0	0.0842094	-0.849688	-1
ENSMUSG00000029430	19384	Ran	RAN, member RAS oncogene family	5	0.179028	0.429189	0	0.0945962	-0.625203	-1
ENSMUSG00000029614	19988	Rpl6	ribosomal protein L6	5	0.116461	0.701627	0	0.0888841	-0.838998	-1
ENSMUSG00000029752	27053	Asns	asparagine synthetase	5	0.0426136	0.54306	0	0.000580008	-0.65759	-1
ENSMUSG00000029780	107569	Nt5c3	5'-nucleotidase, cytosolic III	5	0.149055	0.509826	0	0.0868164	-0.596014	-1
ENSMUSG00000029810	65963	Tmem176b	transmembrane protein 176B	5	0.15855	0.470581	0	0.0442965	-1.02298	-1
ENSMUSG00000029915	23845	Clec5a	C-type lectin domain family 5, member a	5	0.113151	0.497007	0	0.0588899	-0.638912	-1
ENSMUSG00000029917	243407	C130060K24Rik	RIKEN cDNA C130060K24 gene	5	0.812193	0.0359428	0	0.00985167	-0.77087	-1
ENSMUSG00000030086	66098	Chchd6	coiled-coil-helix-coiled-coil-helix domain containing 6	5	0.118298	0.549496	0	0.0928189	-0.61836	-1
ENSMUSG00000030148	26888	Clec4a2	C-type lectin domain family 4, member a2	5	0.157432	0.324663	0	0.0844894	-0.601128	-1
ENSMUSG00000030226	109593	Lmo3	LIM domain only 3	5	0.0262953	0.5042	0	0.00432889	-1.14536	-1
ENSMUSG00000030562	50490	Nox4	NADPH oxidase 4	5	0.349171	-0.252597	0	0.0754807	-0.580739	-1
ENSMUSG00000030638	20408	Sh3gl3	SH3-domain GRB2-like 3	5	0.0455676	0.548929	0	0.0526924	-0.887342	-1
ENSMUSG00000030654	54208	Arl6ip1	ADP-ribosylation factor-like 6 interacting protein 1	5	0.116727	0.468143	0	0.0653453	-0.729237	-1
ENSMUSG00000030744	27050	Rps3	ribosomal protein S3	5	0.105766	0.728873	0	0.0593431	-0.985848	-1
ENSMUSG00000030763	30949	Lcmt1	leucine carboxyl methyltransferase 1	5	0.116431	0.565831	0	0.0901956	-0.639402	-1
ENSMUSG00000030788	67150	Rnf141	ring finger protein 141	5	0.113818	0.2243	0	0.0877581	-0.647404	-1
ENSMUSG00000030844	67865	Rgs10	regulator of G-protein signalling 10	5	0.174198	0.624922	0	0.0958784	-0.874951	-1
ENSMUSG00000030884	67003	Uqcrc2	ubiquinol cytochrome c reductase core protein 2	5	0.033971	0.548036	0	0.0434562	-0.595021	-1
ENSMUSG00000031021	56786	Tmem9b	TMEM9 domain family, member B	5	0.130679	0.641644	0	0.0928539	-0.703598	-1
ENSMUSG00000031224	272790	Magee2	melanoma antigen, family E, 2	5	0.655944	-0.0611256	0	0.0939864	-0.740237	-1
ENSMUSG00000031246	56726	Sh3bgrl	SH3-binding domain glutamic acid-rich protein like	5	0.0962204	0.22697	0	0.0420531	-0.825031	-1
ENSMUSG00000031297	11989	Slc7a3	solute carrier family 7 (cationic amino acid transporter, y+ system), member 3	5	0.401315	-0.108473	0	0.0591071	-0.716659	-1
ENSMUSG00000031320	20102	Rps4x	ribosomal protein S4, X-linked	5	0.107602	0.811813	0	0.0551845	-1.18573	-1
ENSMUSG00000031323	70887	Dmrtc1a	DMRT-like family C1a	5	0.341227	0.255425	0	0.0503445	-0.896231	-1
ENSMUSG00000031347	26370	Cetn2	centrin 2	5	0.123242	0.372412	0	0.0675692	-0.748404	-1
ENSMUSG00000031491	11440	Chrna6	cholinergic receptor, nicotinic, alpha polypeptide 6	5	0.524253	0.55368	0	0.071379	-2.25819	-1
ENSMUSG00000031492	108043	Chrnb3	cholinergic receptor, nicotinic, beta polypeptide 3	5	0.863594	-0.056916	0	0.0260102	-1.51016	-1
ENSMUSG00000031708	106529	Tecr	trans-2,3-enoyl-CoA reductase	5	0.117735	0.458946	0	0.0678234	-0.690144	-1
ENSMUSG00000031723	234723	Txnl4b	thioredoxin-like 4B	5	0.121875	0.760988	0	0.0858783	-0.745953	-1
ENSMUSG00000031839	68196	Hsbp1	heat shock factor binding protein 1	5	0.137576	0.629879	0	0.0840053	-0.767103	-1
ENSMUSG00000031980	11606	Agt	angiotensinogen (serpin peptidase inhibitor, clade A, member 8)	5	0.219096	0.518658	0	0.0628301	-0.905667	-1
ENSMUSG00000031983	69551	2310022B05Rik	RIKEN cDNA 2310022B05 gene	5	0.150087	0.551935	0	0.0782065	-0.650906	-1
ENSMUSG00000031997	22068	Trpc6	transient receptor potential cation channel, subfamily C, member 6	5	0.203471	-0.453983	0	0.0676834	-0.691097	-1
ENSMUSG00000032397	66131	Tipin	timeless interacting protein	5	0.0536374	0.402604	0	0.0300696	-0.601033	-1
ENSMUSG00000032417	69519	Rwdd2a	RWD domain containing 2A	5	0.132603	0.54474	0	0.0351626	-0.92559	-1
ENSMUSG00000032518	16785	Rpsa	ribosomal protein SA	5	0.104705	0.775805	0	0.0635472	-1.05338	-1
ENSMUSG00000032564	74020	Cpne4	copine IV	5	0.218276	0.368858	0	0.00152626	-0.641092	-1
ENSMUSG00000032673	67939	Prorsd1	prolyl-tRNA synthetase domain containing 1	5	0.0809261	0.480093	0	0.0226352	-0.857544	-1
ENSMUSG00000032940	224344	Rbm11	RNA binding motif protein 11	5	0.183833	0.151348	0	0.094404	-0.773721	-1
ENSMUSG00000033022	12583	Cdo1	cysteine dioxygenase 1, cytosolic	5	0.0676522	0.576393	0	0.0370321	-0.624028	-1
ENSMUSG00000033033	72691	Calhm2	calcium homeostasis modulator family member 2	5	0.0829208	0.144442	0	0.0427162	-0.59714	-1
ENSMUSG00000033047	223691	Eif3l	eukaryotic translation initiation factor 3, subunit L	5	0.0907991	0.518479	0	0.0651788	-0.586251	-1
ENSMUSG00000033220	19354	Rac2	Rac family small GTPase 2	5	0.11501	0.658883	0	0.0524848	-0.972693	-1
ENSMUSG00000033429	73724	Mcee	methylmalonyl CoA epimerase	5	0.124047	0.572362	0	0.0837155	-0.791717	-1
ENSMUSG00000033793	108664	Atp6v1h	ATPase, H+ transporting, lysosomal V1 subunit H	5	0.127932	0.454459	0	0.0911102	-0.589838	-1
ENSMUSG00000034009	381489	Rxfp1	relaxin/insulin-like family peptide receptor 1	5	0.190293	-0.431641	0	0.0396807	-1.06315	-1
ENSMUSG00000034473	317717	Sec22a	SEC22 homolog A, vesicle trafficking protein	5	0.17485	0.373688	0	0.0618354	-0.659599	-1
ENSMUSG00000034892	20090	Rps29	ribosomal protein S29	5	0.136563	0.782337	0	0.0854507	-1.02249	-1
ENSMUSG00000035095	219148	Fam167a	family with sequence similarity 167, member A	5	0.217038	-0.358246	0	0.0534339	-0.76371	-1
ENSMUSG00000035171	66206	1110059E24Rik	RIKEN cDNA 1110059E24 gene	5	0.158057	0.483013	0	0.0855697	-0.705322	-1
ENSMUSG00000035227	66624	Spcs2	signal peptidase complex subunit 2 homolog (S. cerevisiae)	5	0.133782	0.523117	0	0.0659078	-0.678296	-1
ENSMUSG00000035297	26891	Cops4	COP9 signalosome subunit 4	5	0.12176	0.499345	0	0.0997897	-0.788275	-1
ENSMUSG00000035960	11792	Apex1	apurinic/apyrimidinic endonuclease 1	5	0.190826	0.600642	0	0.0640893	-0.70365	-1
ENSMUSG00000035984	75533	Nme5	NME/NM23 family member 5	5	0.719948	0.147062	0	0.0171902	-0.612147	-1
ENSMUSG00000036169	66042	Sostdc1	sclerostin domain containing 1	5	0.655147	0.169345	0	0.0443192	-0.892033	-1
ENSMUSG00000036309	21402	Skp1a	S-phase kinase-associated protein 1A	5	0.107495	0.614282	0	0.0987066	-0.636986	-1
ENSMUSG00000036353	70839	P2ry12	purinergic receptor P2Y, G-protein coupled 12	5	0.0422457	0.531774	0	0.0552669	-1.0576	-1
ENSMUSG00000036503	24017	Rnf13	ring finger protein 13	5	0.0675655	0.373694	0	0.0870889	-0.621104	-1
ENSMUSG00000036699	72693	Zcchc12	zinc finger, CCHC domain containing 12	5	0.4105	0.134475	0	0.00925941	-0.762984	-1
ENSMUSG00000036764	30045	Dnajc12	DnaJ heat shock protein family (Hsp40) member C12	5	0.546278	0.171559	0	0.0611345	-0.706156	-1
ENSMUSG00000036782	67455	Klhl13	kelch-like 13	5	0.210966	0.188138	0	0.0421777	-0.822513	-1
ENSMUSG00000036962	226356	Cfap221	cilia and flagella associated protein 221	5	0.891148	-0.0883511	0	0.0824292	-0.643641	-1
ENSMUSG00000037490	353169	Slc2a12	solute carrier family 2 (facilitated glucose transporter), member 12	5	0.978774	-0.00524522	0	0.0349858	-0.711293	-1
ENSMUSG00000037563	20055	Rps16	ribosomal protein S16	5	0.150645	0.637865	0	0.0642822	-1.02839	-1
ENSMUSG00000037742	13627	Eef1a1	eukaryotic translation elongation factor 1 alpha 1	5	0.067794	0.500653	0	0.0215837	-0.879834	-1
ENSMUSG00000037759	19217	Ptger2	prostaglandin E receptor 2 (subtype EP2)	5	0.287185	0.366507	0	0.0961005	-0.777317	-1
ENSMUSG00000037805	19896	Rpl10a	ribosomal protein L10A	5	0.161239	0.585946	0	0.0938364	-0.796029	-1
ENSMUSG00000038005	72612	Hpf1	histone PARylation factor 1	5	0.0939123	0.529674	0	0.0683551	-0.620747	-1
ENSMUSG00000038233	245050	Gask1a	golgi associated kinase 1A	5	0.691776	0.0552463	0	0.0662643	-0.614039	-1
ENSMUSG00000038457	272465	Tmem255b	transmembrane protein 255B	5	0.646307	0.135096	0	0.098179	-0.743791	-1
ENSMUSG00000038510	67239	Rpf2	ribosome production factor 2 homolog	5	0.14148	0.512631	0	0.0748498	-0.733018	-1
ENSMUSG00000038537	17201	Mc3r	melanocortin 3 receptor	5	0.00899596	0.370542	0	0.0490097	-0.785735	-1
ENSMUSG00000038646	67148	Ramac	RNA guanine-7 methyltransferase activating subunit	5	0.0139656	0.473481	0	0.0137758	-0.613992	-1
ENSMUSG00000038775	22351	Vill	villin-like	5	0.965485	0.0151292	0	0.0623525	-0.597623	-1
ENSMUSG00000039001	66481	Rps21	ribosomal protein S21	5	0.102201	0.939713	0	0.0686656	-1.21177	-1
ENSMUSG00000039217	16173	Il18	interleukin 18	5	0.104991	0.575966	0	0.0826556	-0.722741	-1
ENSMUSG00000039221	68028	Rpl22l1	ribosomal protein L22 like 1	5	0.100199	0.831881	0	0.0822917	-1.12681	-1
ENSMUSG00000039530	80286	Tusc3	tumor suppressor candidate 3	5	0.0344306	0.511943	0	0.0126739	-0.811411	-1
ENSMUSG00000039717	76897	Ralyl	RALY RNA binding protein-like	5	0.229827	0.382722	0	0.0792237	-0.69295	-1
ENSMUSG00000039958	320204	Etfbkmt	electron transfer flavoprotein beta subunit lysine methyltransferase	5	0.216404	0.162265	0	0.0061283	-0.77939	-1
ENSMUSG00000040139	77252	9430038I01Rik	RIKEN cDNA 9430038I01 gene	5	0.547227	0.0803528	0	0.0405297	-0.644542	-1
ENSMUSG00000040147	109731	Maob	monoamine oxidase B	5	0.734094	0.126879	0	0.0457901	-1.01212	-1
ENSMUSG00000040181	14261	Fmo1	flavin containing monooxygenase 1	5	0.542314	-0.125535	0	0.0209121	-0.809912	-1
ENSMUSG00000040229	23890	Gpr34	G protein-coupled receptor 34	5	0.0521217	0.321669	0	0.0111341	-0.822406	-1
ENSMUSG00000040374	19302	Pex2	peroxisomal biogenesis factor 2	5	0.117111	0.530105	0	0.0705649	-0.700443	-1
ENSMUSG00000040552	12267	C3ar1	complement component 3a receptor 1	5	0.0391144	0.430969	0	0.052479	-0.629567	-1
ENSMUSG00000040612	100039795	Ildr2	immunoglobulin-like domain containing receptor 2	5	0.52376	0.163837	0	0.0545156	-0.581022	-1
ENSMUSG00000040747	12508	Cd53	CD53 antigen	5	0.0487634	0.57689	0	0.0220302	-1.07608	-1
ENSMUSG00000040774	99712	Cept1	choline/ethanolaminephosphotransferase 1	5	0.0651116	0.387546	0	0.0218767	-0.678924	-1
ENSMUSG00000040952	20085	Rps19	ribosomal protein S19	5	0.123628	0.758756	0	0.0652989	-1.08136	-1
ENSMUSG00000041084	66357	Ostc	oligosaccharyltransferase complex subunit (non-catalytic)	5	0.157523	0.588282	0	0.0920703	-0.798684	-1
ENSMUSG00000041301	12638	Cftr	cystic fibrosis transmembrane conductance regulator	5	0.438669	0.0672993	0	0.0217362	-0.606895	-1
ENSMUSG00000041841	67281	Rpl37	ribosomal protein L37	5	0.131344	0.819123	0	0.0941013	-0.985542	-1
ENSMUSG00000042705	69456	Commd10	COMM domain containing 10	5	0.0252175	0.474564	0	0.0264654	-0.588926	-1
ENSMUSG00000043008	239743	Klhl6	kelch-like 6	5	0.174453	0.463501	0	0.0610018	-0.682378	-1
ENSMUSG00000043091	22146	Tuba1c	tubulin, alpha 1C	5	0.0654336	0.359194	0	0.0167272	-0.592599	-1
ENSMUSG00000043419	80515	Rnf227	ring finger protein 227	5	0.100196	0.576967	0	0.0126516	-0.615974	-1
ENSMUSG00000043716	19989	Rpl7	ribosomal protein L7	5	0.116818	0.736502	0	0.0795961	-0.904212	-1
ENSMUSG00000044362	70054	Ccdc89	coiled-coil domain containing 89	5	0.961928	-0.0142339	0	0.0827155	-0.621642	-1
ENSMUSG00000044475	69090	Ascc1	activating signal cointegrator 1 complex subunit 1	5	0.411365	0.278821	0	0.0934918	-0.71282	-1
ENSMUSG00000044528	229801	Tram1l1	translocation associated membrane protein 1-like 1	5	0.116139	0.458393	0	0.0448407	-0.634723	-1
ENSMUSG00000044533	16898	Rps2	ribosomal protein S2	5	0.16258	0.611584	0	0.0856225	-0.887752	-1
ENSMUSG00000044583	170743	Tlr7	toll-like receptor 7	5	0.826519	-0.0329852	0	0.0663686	-0.667243	-1
ENSMUSG00000044912	238266	Syt16	synaptotagmin XVI	5	0.675898	0.110423	0	0.0298313	-0.653296	-1
ENSMUSG00000045031	207175	Cetn4	centrin 4	5	0.10191	0.195804	0	0.0341164	-0.747955	-1
ENSMUSG00000045871	239250	Slitrk6	SLIT and NTRK-like family, member 6	5	0.110354	0.695667	0	0.0414865	-1.3936	-1
ENSMUSG00000046314	217517	Stxbp6	syntaxin binding protein 6 (amisyn)	5	0.0808992	0.503664	0	0.0198597	-0.781984	-1
ENSMUSG00000046330	19981	Rpl37a	ribosomal protein L37a	5	0.125382	0.835305	0	0.0660327	-1.19008	-1
ENSMUSG00000046364	26451	Rpl27a	ribosomal protein L27A	5	0.126706	0.668467	0	0.0744557	-0.900641	-1
ENSMUSG00000046523	67516	Kctd4	potassium channel tetramerisation domain containing 4	5	0.803749	-0.0779427	0	0.0546974	-0.824608	-1
ENSMUSG00000046561	271970	Arsj	arylsulfatase J	5	0.0361922	0.555184	0	0.0435948	-0.677925	-1
ENSMUSG00000047261	14432	Gap43	growth associated protein 43	5	0.339514	0.317972	0	0.0760464	-0.729287	-1
ENSMUSG00000047459	67068	Dynlrb1	dynein light chain roadblock-type 1	5	0.126359	0.752216	0	0.0921014	-0.873753	-1
ENSMUSG00000047675	20116	Rps8	ribosomal protein S8	5	0.110029	0.739424	0	0.0745438	-0.914621	-1
ENSMUSG00000048222	100034361	Mfap1b	microfibrillar-associated protein 1B	5	0.098444	0.530604	0	0.060347	-0.657466	-1
ENSMUSG00000048581	329659	E130311K13Rik	RIKEN cDNA E130311K13 gene	5	0.0698685	0.365508	0	0.0347432	-0.580008	-1
ENSMUSG00000048721	320116	Fndc9	fibronectin type III domain containing 9	5	0.658639	0.24497	0	0.0846482	-0.70039	-1
ENSMUSG00000049154	75429	Fam183b	family with sequence similarity 183, member B	5	0.430788	-0.351454	0	0.0908285	-0.71997	-1
ENSMUSG00000049517	66475	Rps23	ribosomal protein S23	5	0.107316	0.775148	0	0.077422	-0.922622	-1
ENSMUSG00000049555	20776	Tmie	transmembrane inner ear	5	0.262015	0.403209	0	0.0203578	-0.669785	-1
ENSMUSG00000050103	319660	Agmo	alkylglycerol monooxygenase	5	0.207207	0.313726	0	0.0755472	-0.668202	-1
ENSMUSG00000050188	116748	Lsm10	U7 snRNP-specific Sm-like protein LSM10	5	0.147695	0.555768	0	0.0962138	-0.665875	-1
ENSMUSG00000050875	225583	Minar2	membrane integral NOTCH2 associated receptor 2	5	0.902836	0.0213766	0	0.0703121	-0.718746	-1
ENSMUSG00000051048	320452	P4ha3	procollagen-proline, 2-oxoglutarate 4-dioxygenase (proline 4-hydroxylase), alpha polypeptide III	5	0.286238	0.121216	0	0.00710822	-0.894519	-1
ENSMUSG00000051243	320563	Islr2	immunoglobulin superfamily containing leucine-rich repeat 2	5	0.137621	0.76165	0	0.0361272	-0.837817	-1
ENSMUSG00000051439	12475	Cd14	CD14 antigen	5	0.172404	0.577703	0	0.0819781	-0.84872	-1
ENSMUSG00000051504	233274	Siglech	sialic acid binding Ig-like lectin H	5	0.22924	0.206047	0	0.0621966	-0.957233	-1
ENSMUSG00000051652	237387	Lrrc3	leucine rich repeat containing 3	5	0.480578	0.357845	0	0.0961212	-0.652763	-1
ENSMUSG00000052139	107976	Babam2	BRISC and BRCA1 A complex member 2	5	0.143456	0.640233	0	0.0983201	-0.842857	-1
ENSMUSG00000052146	67097	Rps10	ribosomal protein S10	5	0.171	0.656102	0	0.0911024	-0.946756	-1
ENSMUSG00000052712	80748	BC004004	cDNA sequence BC004004	5	0.115598	0.673311	0	0.0961001	-0.681803	-1
ENSMUSG00000052821	58861	Cysltr1	cysteinyl leukotriene receptor 1	5	0.727349	0.0772124	0	0.018445	-0.602154	-1
ENSMUSG00000053012	57896	Krcc1	lysine-rich coiled-coil 1	5	0.135915	0.529803	0	0.0919141	-0.684169	-1
ENSMUSG00000053368	140498	Rxfp2	relaxin/insulin-like family peptide receptor 2	5	0.993757	-0.00226023	0	0.0403809	-0.735255	-1
ENSMUSG00000053398	236539	Phgdh	3-phosphoglycerate dehydrogenase	5	0.101252	1.01321	0	0.0784659	-0.984057	-1
ENSMUSG00000053565	73830	Eif3k	eukaryotic translation initiation factor 3, subunit K	5	0.131504	0.714657	0	0.0904316	-0.904682	-1
ENSMUSG00000054226	69786	Tprkb	Tp53rk binding protein	5	0.101307	0.54913	0	0.0922302	-0.661538	-1
ENSMUSG00000054675	231633	Tmem119	transmembrane protein 119	5	0.170226	0.829126	0	0.085158	-0.774436	-1
ENSMUSG00000055048	791383	Gm9962	predicted gene 9962	5	0.104803	0.689233	0	0.0997388	-0.710175	-1
ENSMUSG00000055541	52855	Lair1	leukocyte-associated Ig-like receptor 1	5	0.00346352	0.352769	0	0.0361094	-0.589014	-1
ENSMUSG00000055553	75620	Kxd1	KxDL motif containing 1	5	0.087466	0.567948	0	0.0623572	-0.669298	-1
ENSMUSG00000055963	208820	Triqk	triple QxxK/R motif containing	5	0.121877	0.274827	0	0.0354834	-0.737172	-1
ENSMUSG00000056870	70676	Gulp1	GULP, engulfment adaptor PTB domain containing 1	5	0.132605	0.400491	0	0.0323954	-0.869893	-1
ENSMUSG00000057113	18148	Npm1	nucleophosmin 1	5	0.0575959	0.47218	0	0.0372612	-0.675517	-1
ENSMUSG00000057841	19951	Rpl32	ribosomal protein L32	5	0.155084	0.764329	0	0.0909007	-1.03486	-1
ENSMUSG00000057969	20347	Sema3b	sema domain, immunoglobulin domain (Ig), short basic domain, secreted, (semaphorin) 3B	5	0.115801	0.553425	0	0.000976373	-0.828771	-1
ENSMUSG00000058240	66609	Cryzl1	crystallin, zeta (quinone reductase)-like 1	5	0.304336	0.240392	0	0.0549313	-0.64612	-1
ENSMUSG00000058600	19946	Rpl30	ribosomal protein L30	5	0.111542	0.780486	0	0.0847247	-0.924621	-1
ENSMUSG00000058715	14127	Fcer1g	Fc receptor, IgE, high affinity I, gamma polypeptide	5	0.237831	0.686654	0	0.0987947	-1.29277	-1
ENSMUSG00000059070	19899	Rpl18	ribosomal protein L18	5	0.110225	0.824942	0	0.0982465	-0.884252	-1
ENSMUSG00000059187	320265	Tafa1	TAFA chemokine like family member 1	5	0.189783	0.53213	0	0.0713086	-0.857149	-1
ENSMUSG00000059412	11936	Fxyd2	FXYD domain-containing ion transport regulator 2	5	0.257525	0.240196	0	0.0219644	-0.593683	-1
ENSMUSG00000059586	68501	Nsmce2	NSE2/MMS21 homolog, SMC5-SMC6 complex SUMO ligase	5	0.267935	0.184574	0	0.0292518	-0.659365	-1
ENSMUSG00000060036	27367	Rpl3	ribosomal protein L3	5	0.109433	0.656566	0	0.0553793	-0.9664	-1
ENSMUSG00000060063	11690	Alox5ap	arachidonate 5-lipoxygenase activating protein	5	0.0899832	0.562046	0	0.0436405	-0.770233	-1
ENSMUSG00000060073	19167	Psma3	proteasome (prosome, macropain) subunit, alpha type 3	5	0.214096	0.418947	0	0.0994671	-0.650193	-1
ENSMUSG00000060802	12010	B2m	beta-2 microglobulin	5	0.112146	0.501778	0	0.0539568	-0.754278	-1
ENSMUSG00000060938	19941	Rpl26	ribosomal protein L26	5	0.112739	0.801562	0	0.080463	-0.964727	-1
ENSMUSG00000061315	17938	Naca	nascent polypeptide-associated complex alpha polypeptide	5	0.125336	0.623339	0	0.0900301	-0.762798	-1
ENSMUSG00000061322	68922	Dnaic1	dynein, axonemal, intermediate chain 1	5	0.819177	0.11269	0	0.0804317	-0.79016	-1
ENSMUSG00000061702	320208	Tmem91	transmembrane protein 91	5	0.32271	0.415096	0	0.0820186	-0.964701	-1
ENSMUSG00000061983	20042	Rps12	ribosomal protein S12	5	0.141505	0.672	0	0.0799609	-0.949578	-1
ENSMUSG00000062309	102614	Rpp25	ribonuclease P/MRP 25 subunit	5	0.123393	0.81423	0	0.0425654	-0.702899	-1
ENSMUSG00000062328	319195	Rpl17	ribosomal protein L17	5	0.114247	0.691427	0	0.0696218	-0.90635	-1
ENSMUSG00000062488	667370	Ifit3b	interferon-induced protein with tetratricopeptide repeats 3B	5	0.682192	0.148777	0	0.0137998	-0.619558	-1
ENSMUSG00000062997	66489	Rpl35	ribosomal protein L35	5	0.134672	0.704636	0	0.0906455	-0.876977	-1
ENSMUSG00000063234	80910	Gpr84	G protein-coupled receptor 84	5	0.0796733	0.169472	0	0.0678679	-0.642725	-1
ENSMUSG00000063316	19942	Rpl27	ribosomal protein L27	5	0.137694	0.710335	0	0.07081	-1.02745	-1
ENSMUSG00000064090	69922	Vrk2	vaccinia related kinase 2	5	0.0200132	0.432616	0	0.0475976	-0.611171	-1
ENSMUSG00000064202	381218	4430402I18Rik	RIKEN cDNA 4430402I18 gene	5	0.975667	0.00759661	0	0.0127441	-0.633951	-1
ENSMUSG00000067274	11837	Rplp0	ribosomal protein, large, P0	5	0.107031	0.761038	0	0.0867791	-0.861196	-1
ENSMUSG00000067288	54127	Rps28	ribosomal protein S28	5	0.172395	0.823613	0	0.093263	-1.17098	-1
ENSMUSG00000067377	56496	Tspan6	tetraspanin 6	5	0.0502864	0.417517	0	0.00547315	-1.04752	-1
ENSMUSG00000067786	18111	Nnat	neuronatin	5	0.845938	0.0791829	0	0.0553136	-1.1341	-1
ENSMUSG00000068039	21454	Tcp1	t-complex protein 1	5	0.0784542	0.461665	0	0.0506774	-0.825059	-1
ENSMUSG00000068617	66793	Efcab1	EF-hand calcium binding domain 1	5	0.711254	-0.156992	0	0.00221816	-0.699522	-1
ENSMUSG00000071415	65019	Rpl23	ribosomal protein L23	5	0.118461	0.713842	0	0.0883645	-0.857304	-1
ENSMUSG00000071658	14704	Gng3	guanine nucleotide binding protein (G protein), gamma 3	5	0.120327	0.637075	0	0.0682151	-0.827023	-1
ENSMUSG00000072066	211378	6720489N17Rik	RIKEN cDNA 6720489N17 gene	5	0.264008	0.296669	0	0.0235158	-0.820964	-1
ENSMUSG00000072582	217057	Ptrh2	peptidyl-tRNA hydrolase 2	5	0.0656017	0.531981	0	0.0398816	-0.623055	-1
ENSMUSG00000072946	77219	Ptgr2	prostaglandin reductase 2	5	0.0480291	0.348563	0	0.0226086	-0.696366	-1
ENSMUSG00000073702	114641	Rpl31	ribosomal protein L31	5	0.107203	0.869948	0	0.0996294	-0.9035	-1
ENSMUSG00000074872	381418	Ctxn2	cortexin 2	5	0.228957	0.780974	0	0.0911558	-1.36832	-1
ENSMUSG00000074896	15959	Ifit3	interferon-induced protein with tetratricopeptide repeats 3	5	0.834644	0.106816	0	0.0461708	-0.615891	-1
ENSMUSG00000075302	66748	Erich2	glutamate rich 2	5	0.533899	-0.363037	0	0.0424481	-0.763663	-1
ENSMUSG00000075486	66200	Commd6	COMM domain containing 6	5	0.118056	0.450774	0	0.0673758	-0.623661	-1
ENSMUSG00000076432	22630	Ywhaq	tyrosine 3-monooxygenase/tryptophan 5-monooxygenase activation protein theta	5	0.138854	0.55206	0	0.0651676	-0.68774	-1
ENSMUSG00000078591	628779	Hs3st4	heparan sulfate (glucosamine) 3-O-sulfotransferase 4	5	0.2501	0.522798	0	0.0243771	-0.642677	-1
ENSMUSG00000078681	68634	Tm2d3	TM2 domain containing 3	5	0.125086	0.668453	0	0.0672976	-0.959554	-1
ENSMUSG00000079197	19188	Psme2	proteasome (prosome, macropain) activator subunit 2 (PA28 beta)	5	0.131876	0.593881	0	0.085192	-0.772887	-1
ENSMUSG00000079227	12774	Ccr5	chemokine (C-C motif) receptor 5	5	0.0462464	0.311871	0	0.042631	-0.875607	-1
ENSMUSG00000079317	66226	Trappc2	trafficking protein particle complex 2	5	0.033065	0.436017	0	0.0266752	-0.709288	-1
ENSMUSG00000079641	67248	Rpl39	ribosomal protein L39	5	0.104083	0.882093	0	0.0809523	-0.996856	-1
ENSMUSG00000084929	402730	Foxo6os	forkhead box O6, opposite strand	5	0.178224	0.477796	0	0.0197335	-0.85455	-1
ENSMUSG00000089633	319750	A230009B12Rik	RIKEN cDNA A230009B12 gene	5	0.0411235	0.464649	0	0.0157843	-0.713522	-1
ENSMUSG00000089862	100036521	Umad1	UMAP1-MVP12 associated (UMA) domain containing 1	5	0.0927077	0.44131	0	0.0280263	-0.727199	-1
ENSMUSG00000090164	232406	BC035044	cDNA sequence BC035044	5	0.439558	0.246245	0	0.0448056	-0.592115	-1
ENSMUSG00000090291	278795	Lrrc10b	leucine rich repeat containing 10B	5	0.996456	-0.001699	0	0.0829735	-0.807341	-1
ENSMUSG00000090733	57294	Rps27	ribosomal protein S27	5	0.100852	0.866723	0	0.0788698	-1.17517	-1
ENSMUSG00000090862	68052	Rps13	ribosomal protein S13	5	0.138148	0.763571	0	0.0807947	-1.03375	-1
ENSMUSG00000091803	66272	Cox16	cytochrome c oxidase assembly protein 16	5	0.00295026	0.465055	0	0.000151176	-0.601464	-1
ENSMUSG00000093985	100038847	Gm10406	predicted gene 10406	5	0.171321	0.228912	0	0.00225748	-0.617803	-1
ENSMUSG00000094910	268595	D430019H16Rik	RIKEN cDNA D430019H16 gene	5	0.688966	0.0876121	0	0.0239048	-0.594582	-1
ENSMUSG00000096140	100043332	Ankrd66	ankyrin repeat domain 66	5	0.436862	-0.406636	0	0.0688196	-0.5938	-1
ENSMUSG00000097675	100504641	1700101I11Rik	RIKEN cDNA 1700101I11 gene	5	0.15375	0.453941	0	0.0450672	-0.600911	-1
ENSMUSG00000098449	665055	Gm7467	predicted gene 7467	5	0.0693429	0.463194	0	0.0324819	-0.743631	-1
ENSMUSG00000100594	102640772	2810414N06Rik	RIKEN cDNA 2810414N06 gene	5	0.0640463	0.389889	0	0.0541977	-0.59533	-1
ENSMUSG00000107283	17527	Mpv17	MpV17 mitochondrial inner membrane protein	5	0.134845	0.502971	0	0.0854704	-0.670227	-1
ENSMUSG00000107318	102631739	Gm30003	predicted gene, 30003	5	0.0747477	0.329299	0	0.0695875	-0.818148	-1
ENSMUSG00000110332	100503868	Gm19935	predicted gene, 19935	5	0.933913	0.0685342	0	0.0308748	-0.790455	-1
ENSMUSG00000113856	100038577	Gm10790	predicted gene 10790	5	0.962085	0.00292719	0	0.0257326	-0.677229	-1
ENSMUSG00000115338	18950	Pnp	purine-nucleoside phosphorylase	5	0.225997	0.506739	0	0.0937371	-0.630036	-1
ENSMUSG00000001065	57247	Zfp276	zinc finger protein (C2H2 type) 276	6	0.0518973	-0.673734	-1	0.0528217	0.625717	1
ENSMUSG00000001119	12833	Col6a1	collagen, type VI, alpha 1	6	0.0399462	-1.37603	-1	0.039878	1.30647	1
ENSMUSG00000002228	71887	Ppm1j	protein phosphatase 1J	6	0.0436457	-1.11043	-1	0.0676602	1.04984	1
ENSMUSG00000003309	11768	Ap1m2	adaptor protein complex AP-1, mu 2 subunit	6	0.0682222	-0.852282	-1	0.0938448	0.728453	1
ENSMUSG00000004231	18504	Pax2	paired box 2	6	0.0205635	-1.49857	-1	0.0794036	2.64583	1
ENSMUSG00000004815	110524	Dgkq	diacylglycerol kinase, theta	6	0.011679	-0.673765	-1	0.00850877	0.608909	1
ENSMUSG00000005682	103135	Pan2	PAN2 poly(A) specific ribonuclease subunit	6	0.0816948	-0.956787	-1	0.0937827	1.07304	1
ENSMUSG00000006281	21745	Tep1	telomerase associated protein 1	6	0.0846484	-0.687267	-1	0.0643109	0.690939	1
ENSMUSG00000007030	27762	Vwa7	von Willebrand factor A domain containing 7	6	0.0153574	-1.19516	-1	0.0298265	2.16327	1
ENSMUSG00000008496	18987	Pou2f2	POU domain, class 2, transcription factor 2	6	0.0407689	-0.632599	-1	0.0228697	0.641219	1
ENSMUSG00000013236	19280	Ptprs	protein tyrosine phosphatase, receptor type, S	6	0.0301801	-0.669913	-1	0.0282103	0.699678	1
ENSMUSG00000014444	234839	Piezo1	piezo-type mechanosensitive ion channel component 1	6	0.0797051	-0.63811	-1	0.0858022	0.584815	1
ENSMUSG00000016933	18803	Plcg1	phospholipase C, gamma 1	6	0.0274255	-0.584385	-1	0.0217054	0.650399	1
ENSMUSG00000018707	13424	Dync1h1	dynein cytoplasmic 1 heavy chain 1	6	0.0968558	-0.678154	-1	0.0919458	0.907471	1
ENSMUSG00000020027	216233	Socs2	suppressor of cytokine signaling 2	6	0.0110632	-1.58578	-1	0.0718012	0.699655	1
ENSMUSG00000020527	66196	Myo19	myosin XIX	6	0.0531686	-1.15684	-1	0.00946077	0.927496	1
ENSMUSG00000020709	216991	Adap2	ArfGAP with dual PH domains 2	6	0.00876072	-0.876046	-1	0.0455802	0.762376	1
ENSMUSG00000020836	216961	Coro6	coronin 6	6	0.0406697	-0.794988	-1	0.00188221	0.779618	1
ENSMUSG00000021819	268721	Zswim8	zinc finger SWIM-type containing 8	6	0.0772232	-0.701736	-1	0.0706319	0.795326	1
ENSMUSG00000022146	18414	Osmr	oncostatin M receptor	6	0.0327262	-0.688688	-1	0.00616125	0.692671	1
ENSMUSG00000022245	207667	Skor1	SKI family transcriptional corepressor 1	6	0.00646404	-1.52321	-1	0.0379399	2.41711	1
ENSMUSG00000022483	12824	Col2a1	collagen, type II, alpha 1	6	0.052367	-1.55959	-1	0.0745255	0.782224	1
ENSMUSG00000023764	78887	Sfi1	Sfi1 homolog, spindle assembly associated (yeast)	6	0.0510954	-0.896993	-1	0.0195489	0.67349	1
ENSMUSG00000023952	56055	Gtpbp2	GTP binding protein 2	6	0.0679782	-0.66755	-1	0.089623	0.816156	1
ENSMUSG00000024066	22436	Xdh	xanthine dehydrogenase	6	0.0190493	-0.942721	-1	0.0734966	0.960629	1
ENSMUSG00000024330	12815	Col11a2	collagen, type XI, alpha 2	6	0.00942084	-1.19666	-1	0.0876922	1.04317	1
ENSMUSG00000024773	329015	Atg2a	autophagy related 2A	6	0.0126927	-0.635016	-1	0.0210515	0.863169	1
ENSMUSG00000024948	26412	Map4k2	mitogen-activated protein kinase kinase kinase kinase 2	6	0.0690286	-0.65489	-1	0.0112947	0.685385	1
ENSMUSG00000025507	57913	Pidd1	p53 induced death domain protein 1	6	0.0251174	-0.59469	-1	0.0348103	0.628497	1
ENSMUSG00000025558	105445	Dock9	dedicator of cytokinesis 9	6	0.0710508	-0.965799	-1	0.0660257	1.05224	1
ENSMUSG00000026589	89867	Sec16b	SEC16 homolog B (S. cerevisiae)	6	0.00714882	-1.13798	-1	0.0226185	0.637371	1
ENSMUSG00000026674	18214	Ddr2	discoidin domain receptor family, member 2	6	0.00105436	-0.619312	-1	0.0895912	0.980794	1
ENSMUSG00000027580	229003	Helz2	helicase with zinc finger 2, transcriptional coactivator	6	0.0979367	-1.35669	-1	0.0256167	1.26925	1
ENSMUSG00000027678	17979	Ncoa3	nuclear receptor coactivator 3	6	0.0505576	-0.669154	-1	0.0878425	0.63464	1
ENSMUSG00000028883	20346	Sema3a	sema domain, immunoglobulin domain (Ig), short basic domain, secreted, (semaphorin) 3A	6	0.084429	-1.96507	-1	0.0675097	2.29811	1
ENSMUSG00000029439	231769	Sfswap	splicing factor SWAP	6	0.0644584	-0.702566	-1	0.0423671	0.82681	1
ENSMUSG00000029714	57330	Gigyf1	GRB10 interacting GYF protein 1	6	0.0551409	-0.807265	-1	0.0978626	0.822898	1
ENSMUSG00000031503	12827	Col4a2	collagen, type IV, alpha 2	6	0.0521122	-1.08	-1	0.0754766	0.680516	1
ENSMUSG00000032796	16772	Lama1	laminin, alpha 1	6	0.00308012	-0.867617	-1	0.00666373	1.00298	1
ENSMUSG00000032842	224814	Abcc10	ATP-binding cassette, sub-family C (CFTR/MRP), member 10	6	0.0344213	-0.795647	-1	0.0577639	0.636143	1
ENSMUSG00000033107	67664	Rnf125	ring finger protein 125	6	0.0516348	-0.677031	-1	0.0567019	0.659755	1
ENSMUSG00000034621	237943	Gpatch8	G patch domain containing 8	6	0.0925005	-0.791592	-1	0.0496092	0.927719	1
ENSMUSG00000034799	382018	Unc13a	unc-13 homolog A	6	0.0945945	-0.884648	-1	0.0674135	0.988802	1
ENSMUSG00000035673	216161	Sbno2	strawberry notch 2	6	0.0358917	-0.796631	-1	0.0708804	0.815671	1
ENSMUSG00000035722	27403	Abca7	ATP-binding cassette, sub-family A (ABC1), member 7	6	0.0210227	-0.826325	-1	0.0370313	1.43541	1
ENSMUSG00000036057	104831	Ptpn23	protein tyrosine phosphatase, non-receptor type 23	6	0.052543	-0.671388	-1	0.0497325	0.715812	1
ENSMUSG00000036913	330863	Trim67	tripartite motif-containing 67	6	0.0218325	-0.931717	-1	0.0560713	1.43678	1
ENSMUSG00000037020	233064	Wdr62	WD repeat domain 62	6	0.0672663	-0.935233	-1	0.0131426	0.770401	1
ENSMUSG00000037552	101497	Plekhg2	pleckstrin homology domain containing, family G (with RhoGef domain) member 2	6	0.024614	-0.76943	-1	0.00235643	0.843716	1
ENSMUSG00000038241	16328	Cep250	centrosomal protein 250	6	0.080737	-0.616866	-1	0.0437708	0.775896	1
ENSMUSG00000038260	68667	Trpm4	transient receptor potential cation channel, subfamily M, member 4	6	0.0170629	-0.911102	-1	0.0414476	0.671863	1
ENSMUSG00000038342	208104	Mlxip	MLX interacting protein	6	0.0735536	-0.807444	-1	0.094206	0.831388	1
ENSMUSG00000038346	269800	Zfp384	zinc finger protein 384	6	0.0726181	-0.70419	-1	0.0701598	0.622315	1
ENSMUSG00000038623	107769	Tm6sf1	transmembrane 6 superfamily member 1	6	0.023299	-0.726305	-1	0.00392648	0.593205	1
ENSMUSG00000039577	260305	Nphp4	nephronophthisis 4 (juvenile) homolog (human)	6	0.0500317	-0.75493	-1	0.0975593	0.801117	1
ENSMUSG00000039834	329559	Zfp335	zinc finger protein 335	6	0.0634555	-0.617471	-1	0.0560223	0.703439	1
ENSMUSG00000040054	116848	Baz2a	bromodomain adjacent to zinc finger domain, 2A	6	0.0868238	-0.826077	-1	0.0942896	1.04435	1
ENSMUSG00000040136	20927	Abcc8	ATP-binding cassette, sub-family C (CFTR/MRP), member 8	6	0.0381983	-0.597962	-1	0.0930709	1.37057	1
ENSMUSG00000040565	107182	Btaf1	B-TFIID TATA-box binding protein associated factor 1	6	0.0467612	-1.20201	-1	0.0498916	1.17212	1
ENSMUSG00000040940	16801	Arhgef1	Rho guanine nucleotide exchange factor (GEF) 1	6	0.0868139	-0.850948	-1	0.00459122	0.748069	1
ENSMUSG00000042096	13142	Dao	D-amino acid oxidase	6	0.0652152	-0.845667	-1	0.0274095	2.08876	1
ENSMUSG00000042423	14123	Fbrs	fibrosin	6	0.0428449	-0.631332	-1	0.0679751	0.663049	1
ENSMUSG00000042625	224902	Safb2	scaffold attachment factor B2	6	0.0630825	-0.797222	-1	0.0260601	0.806884	1
ENSMUSG00000042644	16440	Itpr3	inositol 1,4,5-triphosphate receptor 3	6	0.0658387	-0.627072	-1	0.0182785	2.69649	1
ENSMUSG00000044037	235633	Als2cl	ALS2 C-terminal like	6	0.0708522	-0.947499	-1	0.00833766	0.632484	1
ENSMUSG00000044976	546144	Wdr72	WD repeat domain 72	6	0.0463843	-0.804203	-1	0.00632472	0.688625	1
ENSMUSG00000045672	373864	Col27a1	collagen, type XXVII, alpha 1	6	0.0289114	-1.77817	-1	0.027658	1.70668	1
ENSMUSG00000047098	268749	Rnf31	ring finger protein 31	6	0.0609856	-0.698544	-1	0.0769319	0.626008	1
ENSMUSG00000048677	233979	Tpcn2	two pore segment channel 2	6	0.0986252	-1.00532	-1	0.0606744	0.910281	1
ENSMUSG00000054509	328417	Parp4	poly (ADP-ribose) polymerase family, member 4	6	0.0887894	-0.694955	-1	0.0555251	1.20293	1
ENSMUSG00000054874	104401	Pcnx3	pecanex homolog 3	6	0.0173905	-0.636098	-1	0.0429262	0.784911	1
ENSMUSG00000055639	13134	Dach1	dachshund family transcription factor 1	6	0.0268769	-0.722425	-1	0.0199089	0.917619	1
ENSMUSG00000056999	15925	Ide	insulin degrading enzyme	6	0.0470102	-0.65983	-1	0.0579374	0.855962	1
ENSMUSG00000060671	54667	Atp8b2	ATPase, class I, type 8B, member 2	6	0.0135445	-0.688612	-1	0.0248473	0.684615	1
ENSMUSG00000061028	53609	Clasrp	CLK4-associating serine/arginine rich protein	6	0.0841114	-0.87807	-1	0.0379397	0.661813	1
ENSMUSG00000061462	380698	Obscn	obscurin, cytoskeletal calmodulin and titin-interacting RhoGEF	6	0.000609297	-1.11206	-1	0.0886149	0.818216	1
ENSMUSG00000064141	381549	Zfp69	zinc finger protein 69	6	0.0454566	-0.794231	-1	0.0583973	0.749234	1
ENSMUSG00000066129	76484	Kndc1	kinase non-catalytic C-lobe domain (KIND) containing 1	6	0.0514199	-0.617071	-1	0.0251545	0.913931	1
ENSMUSG00000066191	75691	Anks6	ankyrin repeat and sterile alpha motif domain containing 6	6	0.0532794	-0.704798	-1	0.0682857	0.623734	1
ENSMUSG00000073804	100043254	Nps	neuropeptide S	6	0.00189796	-2.18741	-1	0.088324	1.20322	1
ENSMUSG00000078485	231002	Plekhn1	pleckstrin homology domain containing, family N member 1	6	0.0723556	-0.731405	-1	0.0706946	0.606586	1
ENSMUSG00000000159	72058	Igsf5	immunoglobulin superfamily, member 5	7	0.0541678	-0.609874	-1	0.692086	0.190385	0
ENSMUSG00000000823	269401	Zfp512b	zinc finger protein 512B	7	0.0921565	-0.792726	-1	0.229502	0.536319	0
ENSMUSG00000000889	13166	Dbh	dopamine beta hydroxylase	7	0.0407939	-4.58259	-1	0.169624	3.30529	0
ENSMUSG00000001333	68828	Sync	syncoilin	7	0.0500704	-1.18188	-1	0.52317	0.699825	0
ENSMUSG00000001435	12822	Col18a1	collagen, type XVIII, alpha 1	7	0.0456126	-1.20413	-1	0.415002	1.68352	0
ENSMUSG00000002227	17454	Mov10	Moloney leukemia virus 10	7	0.0968745	-0.633807	-1	0.446744	0.17399	0
ENSMUSG00000002771	14814	Grin2d	glutamate receptor, ionotropic, NMDA2D (epsilon 4)	7	0.00839451	-0.651659	-1	0.501531	0.183354	0
ENSMUSG00000002845	67846	Tmem39a	transmembrane protein 39a	7	0.0903559	-0.665531	-1	0.162452	0.411613	0
ENSMUSG00000002944	12491	Cd36	CD36 molecule	7	0.0856856	-1.15768	-1	0.647351	-0.0931771	0
ENSMUSG00000004328	53417	Hif3a	hypoxia inducible factor 3, alpha subunit	7	0.0243939	-1.33664	-1	0.127498	1.24304	0
ENSMUSG00000004896	229503	Rrnad1	ribosomal RNA adenine dimethylase domain containing 1	7	0.0744777	-0.620691	-1	0.214337	0.436752	0
ENSMUSG00000005102	27103	Eif2ak4	eukaryotic translation initiation factor 2 alpha kinase 4	7	0.0833702	-0.659349	-1	0.0832337	0.554476	0
ENSMUSG00000005640	23920	Insrr	insulin receptor-related receptor	7	0.0358553	-0.863801	-1	0.124646	0.784544	0
ENSMUSG00000006241	67119	Ccdc159	coiled-coil domain containing 159	7	0.0786642	-0.916711	-1	0.0300099	0.436678	0
ENSMUSG00000006307	75410	Kmt2b	lysine (K)-specific methyltransferase 2B	7	0.0524472	-0.878885	-1	0.115929	0.85508	0
ENSMUSG00000006542	241113	Prkag3	protein kinase, AMP-activated, gamma 3 non-catalytic subunit	7	0.0703945	-0.962868	-1	0.204569	0.981333	0
ENSMUSG00000006567	11979	Atp7b	ATPase, Cu++ transporting, beta polypeptide	7	0.065794	-0.844437	-1	0.151949	0.605296	0
ENSMUSG00000009376	17295	Met	met proto-oncogene	7	0.00495098	-1.12692	-1	0.776233	0.220287	0
ENSMUSG00000010461	14051	Eya4	EYA transcriptional coactivator and phosphatase 4	7	0.0413061	-0.614569	-1	0.729995	0.321527	0
ENSMUSG00000010797	22413	Wnt2	wingless-type MMTV integration site family, member 2	7	0.0366483	-0.588598	-1	0.43444	-0.223901	0
ENSMUSG00000011256	11492	Adam19	a disintegrin and metallopeptidase domain 19 (meltrin beta)	7	0.0676361	-0.610802	-1	0.271211	0.71849	0
ENSMUSG00000012520	18935	Phox2b	paired-like homeobox 2b	7	0.027381	-2.04441	-1	0.395709	2.00966	0
ENSMUSG00000012819	22295	Cdh23	cadherin 23 (otocadherin)	7	0.0559731	-1.38481	-1	0.183547	0.398513	0
ENSMUSG00000014245	327942	Pigl	phosphatidylinositol glycan anchor biosynthesis, class L	7	0.0426101	-0.668324	-1	0.0970314	0.321074	0
ENSMUSG00000015377	69440	Dennd6b	DENN/MADD domain containing 6B	7	0.0947096	-0.623723	-1	0.374823	0.510077	0
ENSMUSG00000015647	16776	Lama5	laminin, alpha 5	7	0.0587328	-0.905959	-1	0.134748	0.755292	0
ENSMUSG00000015850	229595	Adamtsl4	ADAMTS-like 4	7	0.0799442	-0.711057	-1	0.524745	0.545219	0
ENSMUSG00000015879	58227	Fam184b	family with sequence similarity 184, member B	7	0.0770381	-0.668158	-1	0.234612	0.783755	0
ENSMUSG00000016763	64706	Scube1	signal peptide, CUB domain, EGF-like 1	7	0.0892608	-0.804378	-1	0.563801	0.570552	0
ENSMUSG00000017718	71562	Afmid	arylformamidase	7	0.0672465	-0.832643	-1	0.65657	0.153316	0
ENSMUSG00000017756	20499	Slc12a7	solute carrier family 12, member 7	7	0.0116078	-0.776578	-1	0.196433	0.502624	0
ENSMUSG00000018476	216850	Kdm6b	KDM1 lysine (K)-specific demethylase 6B	7	0.0489058	-0.789463	-1	0.146069	0.685088	0
ENSMUSG00000018537	22658	Pcgf2	polycomb group ring finger 2	7	0.0457354	-0.778663	-1	0.341379	0.498116	0
ENSMUSG00000018554	53422	Ybx2	Y box protein 2	7	0.020805	-0.602925	-1	0.174822	0.763839	0
ENSMUSG00000019734	353499	Tmc4	transmembrane channel-like gene family 4	7	0.0844623	-1.00443	-1	0.00682311	0.467618	0
ENSMUSG00000019935	216227	Slc17a8	solute carrier family 17 (sodium-dependent inorganic phosphate cotransporter), member 8	7	0.0949924	-3.10329	-1	0.963555	0.111508	0
ENSMUSG00000019970	20393	Sgk1	serum/glucocorticoid regulated kinase 1	7	0.038052	-1.28117	-1	0.597674	0.416313	0
ENSMUSG00000020131	18551	Pcsk4	proprotein convertase subtilisin/kexin type 4	7	0.0998735	-0.649406	-1	0.794197	0.150584	0
ENSMUSG00000020175	76877	Rab36	RAB36, member RAS oncogene family	7	0.0668635	-0.604662	-1	0.397559	0.154662	0
ENSMUSG00000020241	12834	Col6a2	collagen, type VI, alpha 2	7	0.0770379	-0.823565	-1	0.338953	0.517572	0
ENSMUSG00000020275	19696	Rel	reticuloendotheliosis oncogene	7	0.0852478	-0.67378	-1	0.145014	0.500336	0
ENSMUSG00000020286	67358	1700093K21Rik	RIKEN cDNA 1700093K21 gene	7	0.0260032	-0.611357	-1	0.0606617	0.340035	0
ENSMUSG00000020359	72947	Phykpl	5-phosphohydroxy-L-lysine phospholyase	7	0.0901541	-0.666703	-1	0.050615	0.457186	0
ENSMUSG00000020660	18976	Pomc	pro-opiomelanocortin-alpha	7	0.0340739	-3.08384	-1	0.710946	-0.186145	0
ENSMUSG00000020713	14599	Gh	growth hormone	7	0.0260765	-3.11386	-1	NaN	NaN	0
ENSMUSG00000020715	78943	Ern1	endoplasmic reticulum (ER) to nucleus signalling 1	7	0.0898402	-0.856886	-1	0.134738	0.69334	0
ENSMUSG00000020893	18626	Per1	period circadian clock 1	7	0.0257278	-0.780076	-1	0.315491	0.880376	0
ENSMUSG00000021239	12677	Vsx2	visual system homeobox 2	7	0.0453537	-2.06257	-1	0.572439	1.11164	0
ENSMUSG00000021342	19109	Prl	prolactin	7	0.00799616	-5.48874	-1	NaN	NaN	0
ENSMUSG00000021541	26946	Trpc7	transient receptor potential cation channel, subfamily C, member 7	7	0.00818973	-0.754358	-1	0.0987832	0.19293	0
ENSMUSG00000021572	74470	Cep72	centrosomal protein 72	7	0.0421243	-0.595385	-1	0.454003	0.733864	0
ENSMUSG00000021604	50916	Irx4	Iroquois homeobox 4	7	0.0109003	-1.5982	-1	0.132852	1.53661	0
ENSMUSG00000021675	14064	F2rl2	coagulation factor II (thrombin) receptor-like 2	7	0.0519835	-0.640623	-1	0.891852	0.0314826	0
ENSMUSG00000021685	18420	Otp	orthopedia homeobox	7	0.0157481	-2.71293	-1	0.373063	1.89781	0
ENSMUSG00000022041	110902	Chrna2	cholinergic receptor, nicotinic, alpha polypeptide 2 (neuronal)	7	0.0151575	-2.42315	-1	0.368438	0.977844	0
ENSMUSG00000022123	64929	Scel	sciellin	7	0.000988777	-0.660148	-1	0.179464	0.42591	0
ENSMUSG00000022211	268747	Carmil3	capping protein regulator and myosin 1 linker 3	7	0.0580962	-0.895192	-1	0.105742	0.65793	0
ENSMUSG00000022371	12818	Col14a1	collagen, type XIV, alpha 1	7	0.0281097	-1.27648	-1	0.0696476	0.371708	0
ENSMUSG00000022475	56233	Hdac7	histone deacetylase 7	7	0.0697228	-0.952993	-1	0.175106	0.516038	0
ENSMUSG00000022479	22337	Vdr	vitamin D (1,25-dihydroxyvitamin D3) receptor	7	0.0343456	-0.816191	-1	0.384791	1.12891	0
ENSMUSG00000022512	12737	Cldn1	claudin 1	7	0.0453649	-0.815584	-1	0.732855	-0.111968	0
ENSMUSG00000022758	18440	P2rx6	purinergic receptor P2X, ligand-gated ion channel, 6	7	0.0839034	-0.66097	-1	0.552971	0.512544	0
ENSMUSG00000022842	107522	Ece2	endothelin converting enzyme 2	7	0.0851045	-0.866227	-1	0.133179	0.40758	0
ENSMUSG00000022952	12394	Runx1	runt related transcription factor 1	7	0.0265682	-0.670234	-1	0.0919957	0.452465	0
ENSMUSG00000023341	17858	Mx2	MX dynamin-like GTPase 2	7	0.0909166	-0.599362	-1	0.436053	0.074774	0
ENSMUSG00000024027	14652	Glp1r	glucagon-like peptide 1 receptor	7	0.0738776	-1.04595	-1	0.3785	0.741862	0
ENSMUSG00000024186	50782	Rgs11	regulator of G-protein signaling 11	7	0.0809338	-0.995141	-1	0.0561945	0.498771	0
ENSMUSG00000024299	224697	Adamts10	a disintegrin-like and metallopeptidase (reprolysin type) with thrombospondin type 1 motif, 10	7	0.0568348	-0.941499	-1	0.28219	1.20737	0
ENSMUSG00000024376	13824	Epb41l4a	erythrocyte membrane protein band 4.1 like 4a	7	0.0913464	-0.601792	-1	0.895637	0.0376887	0
ENSMUSG00000024421	16774	Lama3	laminin, alpha 3	7	0.0855934	-1.01239	-1	0.224115	0.547218	0
ENSMUSG00000024713	18552	Pcsk5	proprotein convertase subtilisin/kexin type 5	7	0.05047	-0.940766	-1	0.732694	0.159034	0
ENSMUSG00000025008	67590	Tctn3	tectonic family member 3	7	0.085472	-0.659294	-1	0.243923	0.261415	0
ENSMUSG00000025064	12821	Col17a1	collagen, type XVII, alpha 1	7	0.00282153	-0.643763	-1	0.110066	1.00121	0
ENSMUSG00000025094	214084	Slc18a2	solute carrier family 18 (vesicular monoamine), member 2	7	0.00654009	-1.60522	-1	0.505426	-0.990848	0
ENSMUSG00000025188	192236	Hps1	HPS1, biogenesis of lysosomal organelles complex 3 subunit 1	7	0.0677073	-0.918984	-1	0.064149	0.344764	0
ENSMUSG00000025207	26456	Sema4g	sema domain, immunoglobulin domain (Ig), transmembrane domain (TM) and short cytoplasmic domain, (semaphorin) 4G	7	0.0495644	-0.819543	-1	0.320108	0.546959	0
ENSMUSG00000025409	110962	Mbd6	methyl-CpG binding domain protein 6	7	0.0640457	-1.03381	-1	0.145888	0.636842	0
ENSMUSG00000025478	26757	Dpysl4	dihydropyrimidinase-like 4	7	0.0579692	-0.658067	-1	0.292681	0.839295	0
ENSMUSG00000025592	93837	Dach2	dachshund family transcription factor 2	7	0.038209	-1.38457	-1	0.646233	0.493108	0
ENSMUSG00000025905	18387	Oprk1	opioid receptor, kappa 1	7	0.0609101	-0.804564	-1	0.303948	-0.505551	0
ENSMUSG00000026014	77300	Raph1	Ras association (RalGDS/AF-6) and pleckstrin homology domains 1	7	0.0669152	-0.710561	-1	0.211252	0.418616	0
ENSMUSG00000026072	16177	Il1r1	interleukin 1 receptor, type I	7	0.00929117	-0.85756	-1	0.491871	0.365733	0
ENSMUSG00000026147	12839	Col9a1	collagen, type IX, alpha 1	7	0.0911898	-0.833488	-1	0.292214	0.363041	0
ENSMUSG00000026200	74577	Glb1l	galactosidase, beta 1-like	7	0.0655829	-0.583349	-1	0.146254	0.257503	0
ENSMUSG00000026447	240752	Pik3c2b	phosphatidylinositol-4-phosphate 3-kinase catalytic subunit type 2 beta	7	0.0238003	-0.92001	-1	0.168876	0.852579	0
ENSMUSG00000026601	77352	Axdnd1	axonemal dynein light chain domain containing 1	7	0.051174	-0.70143	-1	0.207161	0.236997	0
ENSMUSG00000026675	15490	Hsd17b7	hydroxysteroid (17-beta) dehydrogenase 7	7	0.0486427	-0.634267	-1	0.990502	-0.00730872	0
ENSMUSG00000026790	18286	Odf2	outer dense fiber of sperm tails 2	7	0.0769235	-0.882206	-1	0.191778	0.782786	0
ENSMUSG00000026837	12831	Col5a1	collagen, type V, alpha 1	7	0.0444168	-0.993555	-1	0.104111	1.75887	0
ENSMUSG00000027009	16401	Itga4	integrin alpha 4	7	0.0817135	-1.13262	-1	0.837294	0.176332	0
ENSMUSG00000027245	67693	Hypk	huntingtin interacting protein K	7	0.0179654	-0.681106	-1	0.328338	0.283087	0
ENSMUSG00000027270	76161	Lamp5	lysosomal-associated membrane protein family, member 5	7	0.0202748	-0.994621	-1	0.62037	1.23346	0
ENSMUSG00000027284	68968	Cdan1	congenital dyserythropoietic anemia, type I (human)	7	0.0110537	-0.724173	-1	0.127129	0.704974	0
ENSMUSG00000027330	12531	Cdc25b	cell division cycle 25B	7	0.0728089	-0.591618	-1	0.242259	0.645544	0
ENSMUSG00000027344	71313	Fsip1	fibrous sheath-interacting protein 1	7	0.0419178	-0.683938	-1	0.779351	-0.0193591	0
ENSMUSG00000027520	73884	Zdbf2	zinc finger, DBF-type containing 2	7	0.0647841	-1.02104	-1	0.864922	0.090031	0
ENSMUSG00000027792	12038	Bche	butyrylcholinesterase	7	0.0904211	-1.03235	-1	0.570217	-0.381488	0
ENSMUSG00000027966	12814	Col11a1	collagen, type XI, alpha 1	7	0.0916466	-1.18573	-1	0.151156	0.519078	0
ENSMUSG00000028051	15168	Hcn3	hyperpolarization-activated, cyclic nucleotide-gated K+ 3	7	0.0188742	-0.783064	-1	0.371292	0.238713	0
ENSMUSG00000028072	18211	Ntrk1	neurotrophic tyrosine kinase, receptor, type 1	7	0.0387964	-1.46579	-1	0.52355	0.836264	0
ENSMUSG00000028341	18124	Nr4a3	nuclear receptor subfamily 4, group A, member 3	7	0.00799635	-1.58443	-1	0.153355	1.57488	0
ENSMUSG00000028344	16348	Invs	inversin	7	0.0932329	-0.654522	-1	0.256157	0.267753	0
ENSMUSG00000028457	320571	Atp8b5	ATPase, class I, type 8B, member 5	7	0.0375242	-1.06242	-1	0.365006	0.22734	0
ENSMUSG00000028469	230103	Npr2	natriuretic peptide receptor 2	7	0.0561392	-0.594738	-1	0.110726	0.585664	0
ENSMUSG00000028476	53614	Reck	reversion-inducing-cysteine-rich protein with kazal motifs	7	0.0167332	-0.606595	-1	0.642693	0.208137	0
ENSMUSG00000028575	67753	Eqtn	equatorin, sperm acrosome associated	7	0.0667325	-0.675524	-1	0.08581	0.163208	0
ENSMUSG00000028753	75718	Vwa5b1	von Willebrand factor A domain containing 5B1	7	0.0708543	-1.4769	-1	0.60862	0.317152	0
ENSMUSG00000028909	19273	Ptpru	protein tyrosine phosphatase, receptor type, U	7	0.00447528	-0.884606	-1	0.00587779	0.476952	0
ENSMUSG00000028977	69743	Casz1	castor zinc finger 1	7	0.00280807	-0.686267	-1	0.0714763	0.52952	0
ENSMUSG00000029009	17769	Mthfr	methylenetetrahydrofolate reductase	7	0.0879161	-0.593087	-1	0.281379	0.495845	0
ENSMUSG00000029165	231093	Agbl5	ATP/GTP binding protein-like 5	7	0.0492339	-0.67947	-1	0.537473	0.227749	0
ENSMUSG00000029168	65254	Dpysl5	dihydropyrimidinase-like 5	7	0.00788499	-0.589644	-1	0.0107595	0.368771	0
ENSMUSG00000029193	12425	Cckar	cholecystokinin A receptor	7	0.0586831	-1.03783	-1	0.880574	0.0993117	0
ENSMUSG00000029219	231290	Slc10a4	solute carrier family 10 (sodium/bile acid cotransporter family), member 4	7	0.077152	-1.13861	-1	0.980824	-0.0366411	0
ENSMUSG00000029245	13839	Epha5	Eph receptor A5	7	0.00373183	-0.608758	-1	0.911626	-0.0720631	0
ENSMUSG00000029420	231760	Rimbp2	RIMS binding protein 2	7	0.0730135	-1.03496	-1	0.388219	0.39966	0
ENSMUSG00000029576	231858	Radil	Ras association and DIL domains	7	0.0176685	-0.606404	-1	0.410091	0.371424	0
ENSMUSG00000029727	13113	Cyp3a13	cytochrome P450, family 3, subfamily a, polypeptide 13	7	0.0540664	-0.800143	-1	0.196248	0.520612	0
ENSMUSG00000029919	54486	Hpgds	hematopoietic prostaglandin D synthase	7	0.0305938	-0.581106	-1	0.66994	-0.150568	0
ENSMUSG00000029994	11746	Anxa4	annexin A4	7	0.0564692	-0.586519	-1	0.497747	0.597906	0
ENSMUSG00000030177	67200	Ccdc77	coiled-coil domain containing 77	7	0.0795978	-0.689107	-1	0.254149	0.343787	0
ENSMUSG00000030309	232560	Caprin2	caprin family member 2	7	0.0939381	-0.9969	-1	0.143064	0.466696	0
ENSMUSG00000030766	70497	Arhgap17	Rho GTPase activating protein 17	7	0.0660898	-0.687202	-1	0.0835883	0.536033	0
ENSMUSG00000030792	50722	Dkkl1	dickkopf-like 1	7	0.0301726	-0.64635	-1	0.677411	0.116113	0
ENSMUSG00000030880	26939	Polr3e	polymerase (RNA) III (DNA directed) polypeptide E	7	0.00479104	-0.584149	-1	0.172168	0.272518	0
ENSMUSG00000031130	12209	Brs3	bombesin-like receptor 3	7	0.0528129	-0.903133	-1	0.252394	0.466628	0
ENSMUSG00000031212	245526	Pgr15l	G protein-coupled receptor 15-like	7	0.00549769	-1.14663	-1	0.914644	-0.0646694	0
ENSMUSG00000031310	56364	Zmym3	zinc finger, MYM-type 3	7	0.0953086	-0.659888	-1	0.365102	0.318454	0
ENSMUSG00000031328	192176	Flna	filamin, alpha	7	0.0940601	-1.04237	-1	0.214249	0.79329	0
ENSMUSG00000031340	14404	Gabre	gamma-aminobutyric acid (GABA) A receptor, subunit epsilon	7	4.72714e-05	-1.19565	-1	0.297927	0.98757	0
ENSMUSG00000031344	57249	Gabrq	gamma-aminobutyric acid (GABA) A receptor, subunit theta	7	0.0500739	-1.55194	-1	0.638197	0.369318	0
ENSMUSG00000031385	140571	Plxnb3	plexin B3	7	0.0266443	-1.01836	-1	0.217088	0.841779	0
ENSMUSG00000031398	18846	Plxna3	plexin A3	7	0.0736229	-1.02752	-1	0.160059	0.657887	0
ENSMUSG00000031558	20563	Slit2	slit guidance ligand 2	7	0.0807198	-0.929685	-1	0.74809	0.364386	0
ENSMUSG00000031766	20497	Slc12a3	solute carrier family 12, member 3	7	0.0184228	-1.66049	-1	0.179474	0.834314	0
ENSMUSG00000031805	16453	Jak3	Janus kinase 3	7	0.0623749	-0.942696	-1	0.361536	0.213034	0
ENSMUSG00000032198	319899	Dock6	dedicator of cytokinesis 6	7	0.0714283	-1.19627	-1	0.0288412	0.496522	0
ENSMUSG00000032394	19289	Igdcc3	immunoglobulin superfamily, DCC subclass, member 3	7	0.0200993	-0.712733	-1	0.0434567	0.55361	0
ENSMUSG00000032446	13813	Eomes	eomesodermin	7	0.0225842	-0.600381	-1	0.394519	2.37931	0
ENSMUSG00000032558	74025	Nphp3	nephronophthisis 3 (adolescent)	7	0.0743791	-0.917443	-1	0.491165	0.198404	0
ENSMUSG00000032690	246728	Oas2	2'-5' oligoadenylate synthetase 2	7	0.0547818	-0.954607	-1	0.295113	0.21601	0
ENSMUSG00000032735	319713	Ablim3	actin binding LIM protein family, member 3	7	0.0283126	-0.621554	-1	0.325532	0.825112	0
ENSMUSG00000032782	216846	Cntrob	centrobin, centrosomal BRCA2 interacting protein	7	0.0543932	-0.661186	-1	0.185506	0.476618	0
ENSMUSG00000032921	252868	Odf4	outer dense fiber of sperm tails 4	7	0.0744921	-0.5914	-1	0.990394	0.00259906	0
ENSMUSG00000033105	16987	Lss	lanosterol synthase	7	0.0246794	-0.807529	-1	0.538993	0.19092	0
ENSMUSG00000033147	242126	Slc22a15	solute carrier family 22 (organic anion/cation transporter), member 15	7	0.0609718	-0.596924	-1	0.145392	0.472858	0
ENSMUSG00000033327	81877	Tnxb	tenascin XB	7	0.0320719	-1.31198	-1	0.192883	0.824651	0
ENSMUSG00000033377	114301	Palmd	palmdelphin	7	0.058312	-0.662085	-1	0.290937	0.501734	0
ENSMUSG00000033386	20321	Frrs1	ferric-chelate reductase 1	7	0.00499022	-0.634115	-1	0.700729	0.0748267	0
ENSMUSG00000033439	229780	Trmt13	tRNA methyltransferase 13	7	0.0993212	-0.63366	-1	0.656052	0.141437	0
ENSMUSG00000033697	223666	Arhgap39	Rho GTPase activating protein 39	7	0.0480403	-0.634244	-1	0.0887591	0.535489	0
ENSMUSG00000033788	26903	Dysf	dysferlin	7	0.0551512	-0.773263	-1	0.520987	0.881188	0
ENSMUSG00000033949	28105	Trim36	tripartite motif-containing 36	7	0.00711164	-0.752738	-1	0.870865	0.163462	0
ENSMUSG00000034037	232237	Fgd5	FYVE, RhoGEF and PH domain containing 5	7	0.0196649	-0.937479	-1	0.367736	0.390821	0
ENSMUSG00000034156	207777	Tspoap1	TSPO associated protein 1	7	0.0572935	-0.822975	-1	0.180248	0.725618	0
ENSMUSG00000034450	268756	Gulo	gulonolactone (L-) oxidase	7	0.00113956	-1.78647	-1	0.508892	0.176918	0
ENSMUSG00000034579	237625	Pla2g3	phospholipase A2, group III	7	0.0213024	-0.849552	-1	0.103653	1.11013	0
ENSMUSG00000034616	245857	Ssh3	slingshot protein phosphatase 3	7	0.0829115	-0.869585	-1	0.167326	0.709407	0
ENSMUSG00000034771	21886	Tle2	transducin-like enhancer of split 2	7	0.0952237	-0.843797	-1	0.18147	1.20057	0
ENSMUSG00000034949	103406	Zfr2	zinc finger RNA binding protein 2	7	0.0335446	-0.582747	-1	0.049048	0.519425	0
ENSMUSG00000035266	191578	Helq	helicase, POLQ-like	7	0.0919585	-0.730096	-1	0.134806	0.585472	0
ENSMUSG00000035273	15442	Hpse	heparanase	7	0.0624385	-0.70828	-1	0.444764	0.231328	0
ENSMUSG00000035296	24053	Sgcg	sarcoglycan, gamma (dystrophin-associated glycoprotein)	7	0.000343792	-0.68661	-1	0.10039	0.375138	0
ENSMUSG00000035459	192188	Stab2	stabilin 2	7	0.00109602	-0.624451	-1	0.893389	-0.0408246	0
ENSMUSG00000035545	232798	Leng8	leukocyte receptor cluster (LRC) member 8	7	0.0672103	-1.10684	-1	0.13568	0.896749	0
ENSMUSG00000035576	241764	L3mbtl1	L3MBTL1 histone methyl-lysine binding protein	7	0.0976396	-1.71279	-1	0.239522	0.864583	0
ENSMUSG00000035594	110835	Chrna5	cholinergic receptor, nicotinic, alpha polypeptide 5	7	0.0479452	-1.0926	-1	0.891621	-0.108533	0
ENSMUSG00000035696	73469	Rnf38	ring finger protein 38	7	0.0494196	-0.642567	-1	0.142327	0.317476	0
ENSMUSG00000036040	77794	Adamtsl2	ADAMTS-like 2	7	0.0205345	-1.19156	-1	0.159542	0.851297	0
ENSMUSG00000036123	105243	Slc9a3	solute carrier family 9 (sodium/hydrogen exchanger), member 3	7	0.0691747	-0.591528	-1	0.448517	1.28995	0
ENSMUSG00000036246	78816	Gmip	Gem-interacting protein	7	0.0527318	-1.01103	-1	0.0150937	0.529729	0
ENSMUSG00000036281	227644	Snapc4	small nuclear RNA activating complex, polypeptide 4	7	0.0600891	-0.836853	-1	0.119513	0.747395	0
ENSMUSG00000036357	245424	Gpr101	G protein-coupled receptor 101	7	0.071205	-0.828254	-1	0.812143	-0.15467	0
ENSMUSG00000036395	244757	Glb1l2	galactosidase, beta 1-like 2	7	0.0291581	-0.967239	-1	0.319112	0.127445	0
ENSMUSG00000036510	12564	Cdh8	cadherin 8	7	0.0314301	-0.688537	-1	0.548469	-0.249422	0
ENSMUSG00000036523	268527	Greb1	gene regulated by estrogen in breast cancer protein	7	0.00918131	-0.88973	-1	0.0308791	0.419823	0
ENSMUSG00000036555	74239	Iqce	IQ motif containing E	7	0.0862431	-0.808333	-1	0.0513411	0.374687	0
ENSMUSG00000036661	105841	Dennd3	DENN/MADD domain containing 3	7	0.039098	-0.878877	-1	0.0550366	0.539494	0
ENSMUSG00000036882	233071	Arhgap33	Rho GTPase activating protein 33	7	0.0583928	-0.878907	-1	0.180213	0.422717	0
ENSMUSG00000036995	230837	Asap3	ArfGAP with SH3 domain, ankyrin repeat and PH domain 3	7	0.0894912	-0.763252	-1	0.278469	0.661596	0
ENSMUSG00000037266	27981	Rsrp1	arginine/serine rich protein 1	7	0.0591095	-0.627606	-1	0.207443	0.284387	0
ENSMUSG00000037300	234875	Ttc13	tetratricopeptide repeat domain 13	7	0.057054	-0.688779	-1	0.135289	0.488128	0
ENSMUSG00000037337	26411	Map4k1	mitogen-activated protein kinase kinase kinase kinase 1	7	0.012563	-0.828969	-1	0.0860543	0.268817	0
ENSMUSG00000037363	270035	Letm2	leucine zipper-EF-hand containing transmembrane protein 2	7	0.0722603	-0.68182	-1	0.214787	0.216919	0
ENSMUSG00000037369	22289	Kdm6a	lysine (K)-specific demethylase 6A	7	0.0798734	-1.23267	-1	0.422487	0.731275	0
ENSMUSG00000037580	14528	Gch1	GTP cyclohydrolase 1	7	0.0499622	-1.27845	-1	0.401216	-0.543404	0
ENSMUSG00000037936	20778	Scarb1	scavenger receptor class B, member 1	7	0.0570549	-0.606463	-1	0.873103	-0.0466728	0
ENSMUSG00000037994	97086	Slc9b2	solute carrier family 9, subfamily B (NHA2, cation proton antiporter 2), member 2	7	0.0921036	-1.10698	-1	0.730243	0.170173	0
ENSMUSG00000038119	57810	Cdon	cell adhesion molecule-related/down-regulated by oncogenes	7	0.0862267	-1.03203	-1	0.246364	0.966024	0
ENSMUSG00000038180	245865	Spag4	sperm associated antigen 4	7	0.0698885	-0.639025	-1	0.696501	0.13069	0
ENSMUSG00000038331	212712	Satb2	special AT-rich sequence binding protein 2	7	0.0639973	-0.771816	-1	0.182745	0.527573	0
ENSMUSG00000038347	21646	Tcte2	t-complex-associated testis expressed 2	7	0.0192419	-0.695848	-1	0.0796952	0.316869	0
ENSMUSG00000038524	319262	Fchsd1	FCH and double SH3 domains 1	7	0.0267547	-0.790091	-1	0.157418	0.381133	0
ENSMUSG00000038540	233424	Tmc3	transmembrane channel-like gene family 3	7	0.0718948	-1.58307	-1	0.16705	0.802761	0
ENSMUSG00000038685	269400	Rtel1	regulator of telomere elongation helicase 1	7	0.0477918	-0.85778	-1	0.252811	0.734202	0
ENSMUSG00000038765	16917	Lmx1b	LIM homeobox transcription factor 1 beta	7	0.000282134	-1.40016	-1	0.594779	0.520417	0
ENSMUSG00000038777	20360	Sema6c	sema domain, transmembrane domain (TM), and cytoplasmic domain, (semaphorin) 6C	7	0.0359153	-0.641164	-1	0.290679	0.452863	0
ENSMUSG00000039087	68750	Rreb1	ras responsive element binding protein 1	7	0.0204426	-1.05272	-1	0.394204	0.920259	0
ENSMUSG00000039321	217369	Uts2r	urotensin 2 receptor	7	0.0157121	-0.623857	-1	0.143427	0.141888	0
ENSMUSG00000039683	330222	Sdk1	sidekick cell adhesion molecule 1	7	0.0373166	-0.828512	-1	0.179512	0.435328	0
ENSMUSG00000039865	213603	Slc44a3	solute carrier family 44, member 3	7	0.0445822	-0.877094	-1	0.385313	0.651352	0
ENSMUSG00000040016	19218	Ptger3	prostaglandin E receptor 3 (subtype EP3)	7	0.0487843	-1.39322	-1	0.988207	0.0169435	0
ENSMUSG00000040140	210510	Tdrd6	tudor domain containing 6	7	0.00513801	-1.12396	-1	0.301319	0.579977	0
ENSMUSG00000040272	329470	Accs	1-aminocyclopropane-1-carboxylate synthase (non-functional)	7	0.0281383	-0.752946	-1	0.723549	-0.0682252	0
ENSMUSG00000040350	94089	Trim7	tripartite motif-containing 7	7	0.0548354	-0.619463	-1	0.62127	0.0763089	0
ENSMUSG00000040380	56410	Cbln3	cerebellin 3 precursor protein	7	0.0458404	-1.36642	-1	0.32596	4.40477	0
ENSMUSG00000040428	69217	Plekha4	pleckstrin homology domain containing, family A (phosphoinositide binding specific) member 4	7	0.094291	-0.593642	-1	0.768575	0.0909942	0
ENSMUSG00000040610	27140	Tlx3	T cell leukemia, homeobox 3	7	0.0548405	-0.703589	-1	0.048793	0.522151	0
ENSMUSG00000040701	11766	Ap1g2	adaptor protein complex AP-1, gamma 2 subunit	7	0.0828257	-0.753717	-1	0.358307	0.62643	0
ENSMUSG00000040828	106757	Catsperd	cation channel sperm associated auxiliary subunit delta	7	0.062397	-0.818689	-1	0.396099	0.255155	0
ENSMUSG00000041235	320790	Chd7	chromodomain helicase DNA binding protein 7	7	0.0398954	-0.90405	-1	0.188131	1.79206	0
ENSMUSG00000041324	16323	Inhba	inhibin beta-A	7	0.082371	-0.809654	-1	0.318907	0.871368	0
ENSMUSG00000041488	20908	Stx3	syntaxin 3	7	0.0872362	-0.652363	-1	0.391072	0.388639	0
ENSMUSG00000041592	237979	Sdk2	sidekick cell adhesion molecule 2	7	0.073824	-1.06117	-1	0.247495	0.657523	0
ENSMUSG00000041653	116939	Pnpla3	patatin-like phospholipase domain containing 3	7	0.0725617	-0.601594	-1	0.142581	0.641253	0
ENSMUSG00000041669	170952	Prima1	proline rich membrane anchor 1	7	0.0634332	-0.644139	-1	0.529035	0.597655	0
ENSMUSG00000041936	11603	Agrn	agrin	7	0.0535765	-0.956683	-1	0.0792337	0.57822	0
ENSMUSG00000042185	235134	Nfrkb	nuclear factor related to kappa B binding protein	7	0.079288	-0.652168	-1	0.203255	0.517047	0
ENSMUSG00000042254	214425	Cilp	cartilage intermediate layer protein, nucleotide pyrophosphohydrolase	7	0.0376776	-0.831372	-1	0.549338	0.519408	0
ENSMUSG00000042308	233904	Setd1a	SET domain containing 1A	7	0.0349977	-0.977661	-1	0.108654	0.712794	0
ENSMUSG00000042607	65255	Asb4	ankyrin repeat and SOCS box-containing 4	7	0.0881233	-1.30452	-1	0.983498	-0.0120337	0
ENSMUSG00000042678	17910	Myo15	myosin XV	7	0.0547463	-0.671056	-1	0.248608	1.51217	0
ENSMUSG00000042828	434246	Trim72	tripartite motif-containing 72	7	0.020021	-0.588753	-1	0.224527	0.368086	0
ENSMUSG00000043144	11831	Aqp6	aquaporin 6	7	0.0383366	-0.615638	-1	0.143933	2.46214	0
ENSMUSG00000043336	78749	Filip1l	filamin A interacting protein 1-like	7	0.0106574	-0.58268	-1	0.181053	0.372411	0
ENSMUSG00000043719	245026	Col6a6	collagen, type VI, alpha 6	7	0.0221819	-0.906147	-1	0.953888	-0.0171004	0
ENSMUSG00000043747	320309	1520401A03Rik	RIKEN cDNA 1520401A03 gene	7	0.0327081	-0.71192	-1	0.233729	0.623752	0
ENSMUSG00000043833	67261	2900005J15Rik	RIKEN cDNA 2900005J15 gene	7	0.0817858	-0.654026	-1	0.772236	0.119029	0
ENSMUSG00000043850	229320	Clrn1	clarin 1	7	0.0348555	-0.821904	-1	0.508997	0.500973	0
ENSMUSG00000043924	230822	Ncmap	noncompact myelin associated protein	7	0.0141272	-0.623325	-1	0.0820319	0.377166	0
ENSMUSG00000043987	214552	Cep164	centrosomal protein 164	7	0.0754183	-1.02203	-1	0.159262	0.689065	0
ENSMUSG00000044176	328971	Spink10	serine peptidase inhibitor, Kazal type 10	7	0.0197182	-0.662679	-1	0.764762	0.178263	0
ENSMUSG00000044229	244853	Nxpe4	neurexophilin and PC-esterase domain family, member 4	7	0.0438539	-0.700528	-1	0.855124	-0.0241476	0
ENSMUSG00000044361	271278	BC024139	cDNA sequence BC024139	7	0.0602403	-0.944597	-1	0.0392887	0.169127	0
ENSMUSG00000044770	268297	Scml4	Scm polycomb group protein like 4	7	0.0478665	-0.663078	-1	0.828016	-0.0461123	0
ENSMUSG00000044787	328019	Spata32	spermatogenesis associated 32	7	0.0302319	-0.745883	-1	0.350536	0.390119	0
ENSMUSG00000045409	79263	Trim39	tripartite motif-containing 39	7	0.0767003	-0.619241	-1	0.357303	0.533057	0
ENSMUSG00000045659	233765	Plekha7	pleckstrin homology domain containing, family A member 7	7	0.0232036	-0.757608	-1	0.269075	0.20945	0
ENSMUSG00000046610	319888	Oacyl	O-acyltransferase like	7	0.0654629	-0.800562	-1	0.382163	-0.340329	0
ENSMUSG00000046613	328643	Vwa5b2	von Willebrand factor A domain containing 5B2	7	0.040169	-0.873743	-1	0.0122847	0.507309	0
ENSMUSG00000046750	280621	Selenov	selenoprotein V	7	0.0118554	-0.807204	-1	0.375453	-0.118594	0
ENSMUSG00000046854	227733	Pip5kl1	phosphatidylinositol-4-phosphate 5-kinase-like 1	7	0.0211401	-0.655395	-1	0.129293	0.432959	0
ENSMUSG00000047414	399558	Flrt2	fibronectin leucine rich transmembrane protein 2	7	0.0753447	-0.608143	-1	0.98631	-0.00594799	0
ENSMUSG00000047502	381538	Mroh7	maestro heat-like repeat family member 7	7	0.0628088	-0.879791	-1	0.633602	0.143875	0
ENSMUSG00000047507	545192	Baiap3	BAI1-associated protein 3	7	0.0456545	-0.610604	-1	0.953258	0.0231723	0
ENSMUSG00000047909	320816	Ankrd16	ankyrin repeat domain 16	7	0.0986572	-0.772913	-1	0.306285	0.392747	0
ENSMUSG00000047935	434280	Sox1ot	Sox1 overlapping transcript	7	0.00443529	-1.05965	-1	0.883046	-0.0950687	0
ENSMUSG00000048540	18072	Nhlh2	nescient helix loop helix 2	7	0.0309125	-0.89426	-1	0.127081	0.506575	0
ENSMUSG00000048617	234542	Rtbdn	retbindin	7	0.0316283	-1.06237	-1	0.358975	0.296441	0
ENSMUSG00000048997	72522	Atxn7l2	ataxin 7-like 2	7	0.055435	-0.84227	-1	0.143302	0.635184	0
ENSMUSG00000049630	227580	C1ql3	C1q-like 3	7	0.0926046	-1.17485	-1	0.404882	0.912979	0
ENSMUSG00000049676	320225	Catsperg1	cation channel sperm associated auxiliary subunit gamma 1	7	0.0607081	-1.62445	-1	0.785564	0.170238	0
ENSMUSG00000049871	268857	Nlrc3	NLR family, CARD domain containing 3	7	0.0987379	-0.790571	-1	0.632371	0.172703	0
ENSMUSG00000050211	329502	Pla2g4e	phospholipase A2, group IVE	7	0.0922382	-0.7623	-1	0.306785	0.510895	0
ENSMUSG00000051510	17134	Mafg	v-maf musculoaponeurotic fibrosarcoma oncogene family, protein G (avian)	7	0.0481188	-0.596052	-1	0.0237618	0.51476	0
ENSMUSG00000052142	320484	Rasal3	RAS protein activator like 3	7	0.0260155	-0.601736	-1	0.0599768	0.400393	0
ENSMUSG00000052616	320022	Terb1	telomere repeat binding bouquet formation protein 1	7	0.0817596	-0.750012	-1	0.652434	0.174153	0
ENSMUSG00000052848	330164	C130026L21Rik	RIKEN cDNA C130026L21 gene	7	0.0374366	-0.680838	-1	0.231184	-0.407828	0
ENSMUSG00000053552	228598	Ebf4	early B cell factor 4	7	0.0660642	-0.865242	-1	0.136587	0.363989	0
ENSMUSG00000054003	74691	Tdrd9	tudor domain containing 9	7	0.0474695	-0.585084	-1	0.237855	0.389412	0
ENSMUSG00000054135	329307	A430110L20Rik	RIKEN cDNA A430110L20 gene	7	0.0941739	-0.606007	-1	0.217899	0.190513	0
ENSMUSG00000054400	75458	Cklf	chemokine-like factor	7	0.080331	-0.899869	-1	0.611973	0.262219	0
ENSMUSG00000054520	24055	Sh3bp2	SH3-domain binding protein 2	7	0.01717	-0.677903	-1	0.0460862	0.469163	0
ENSMUSG00000054708	70615	Ankrd24	ankyrin repeat domain 24	7	0.0498876	-0.928539	-1	0.0794834	0.526008	0
ENSMUSG00000055865	329731	Tafa3	TAFA chemokine like family member 3	7	0.0456504	-1.27062	-1	0.320424	0.386769	0
ENSMUSG00000055866	18627	Per2	period circadian clock 2	7	0.0891898	-0.698187	-1	0.200587	0.782973	0
ENSMUSG00000055897	100043911	Ppp4r1l-ps	protein phosphatase 4, regulatory subunit 1-like, pseudogene	7	0.0834107	-0.772821	-1	0.15847	0.504536	0
ENSMUSG00000056724	235627	Nbeal2	neurobeachin-like 2	7	0.080394	-1.25278	-1	0.20822	0.867483	0
ENSMUSG00000056972	27385	Magel2	melanoma antigen, family L, 2	7	0.0102067	-0.865032	-1	0.816748	0.0522813	0
ENSMUSG00000058290	105988	Espl1	extra spindle pole bodies 1, separase	7	0.0314271	-0.587056	-1	0.0456082	0.482278	0
ENSMUSG00000058706	68364	0610030E20Rik	RIKEN cDNA 0610030E20 gene	7	0.0872151	-0.596225	-1	0.207215	0.522759	0
ENSMUSG00000059049	329872	Frem1	Fras1 related extracellular matrix protein 1	7	0.0816268	-0.984174	-1	0.144356	0.731446	0
ENSMUSG00000059136	258963	Olfr539	olfactory receptor 539	7	0.0889678	-0.669971	-1	0.579067	-0.153809	0
ENSMUSG00000059645	664837	Gm7361	predicted gene 7361	7	0.0775242	-0.763457	-1	0.622622	0.157501	0
ENSMUSG00000059743	110196	Fdps	farnesyl diphosphate synthetase	7	0.0495833	-0.698573	-1	0.570239	-0.127844	0
ENSMUSG00000059866	231130	Tnip2	TNFAIP3 interacting protein 2	7	0.049524	-0.635465	-1	0.469309	-0.0568513	0
ENSMUSG00000061589	208266	Dot1l	DOT1-like, histone H3 methyltransferase (S. cerevisiae)	7	0.0849608	-1.04329	-1	0.149849	1.19455	0
ENSMUSG00000062044	381983	Lmtk3	lemur tyrosine kinase 3	7	0.0125626	-0.591563	-1	0.161044	0.626887	0
ENSMUSG00000062157	242700	Ifnlr1	interferon lambda receptor 1	7	0.0476425	-0.767593	-1	0.324265	0.241011	0
ENSMUSG00000062372	83762	Otof	otoferlin	7	0.0485366	-0.80047	-1	0.239064	0.25172	0
ENSMUSG00000063804	380669	Lin28b	lin-28 homolog B (C. elegans)	7	0.0927497	-0.846153	-1	0.546966	-0.131212	0
ENSMUSG00000067158	12829	Col4a4	collagen, type IV, alpha 4	7	0.0583903	-1.75706	-1	0.296342	0.797143	0
ENSMUSG00000067768	27083	Xlr4b	X-linked lymphocyte-regulated 4B	7	0.0847639	-1.04692	-1	0.269107	-0.35355	0
ENSMUSG00000068323	232156	Slc4a5	solute carrier family 4, sodium bicarbonate cotransporter, member 5	7	0.0520346	-1.11139	-1	0.240416	1.27923	0
ENSMUSG00000068794	213945	Col28a1	collagen, type XXVIII, alpha 1	7	0.0122756	-0.87959	-1	0.0687587	0.267377	0
ENSMUSG00000068876	70737	Cgn	cingulin	7	0.0878825	-0.780875	-1	0.481817	0.269637	0
ENSMUSG00000070390	637515	Nlrp1b	NLR family, pyrin domain containing 1B	7	0.07853	-0.593505	-1	0.850193	-0.0199824	0
ENSMUSG00000070847	22306	Vmn2r30	vomeronasal 2, receptor 30	7	0.0943407	-0.581139	-1	NaN	NaN	0
ENSMUSG00000072653	232785	Zfp783	zinc finger protein 783	7	0.087321	-1.18558	-1	0.526101	0.328333	0
ENSMUSG00000072889	100978	Nfxl1	nuclear transcription factor, X-box binding-like 1	7	0.0673239	-0.605154	-1	0.0936699	0.39154	0
ENSMUSG00000073164	69732	2410018L13Rik	RIKEN cDNA 2410018L13 gene	7	0.0365698	-0.754661	-1	0.715294	0.369898	0
ENSMUSG00000073434	106618	Wdr90	WD repeat domain 90	7	0.0957796	-1.05002	-1	0.352025	0.839261	0
ENSMUSG00000074039	75116	4930520O04Rik	RIKEN cDNA 4930520O04 gene	7	0.0178862	-0.596159	-1	0.873274	-0.0265293	0
ENSMUSG00000074221	243905	Zfp568	zinc finger protein 568	7	0.0105615	-0.61687	-1	0.100825	0.483924	0
ENSMUSG00000074259	546134	Gramd2	GRAM domain containing 2	7	0.0572409	-0.814385	-1	0.524952	0.156194	0
ENSMUSG00000074272	26365	Ceacam1	carcinoembryonic antigen-related cell adhesion molecule 1	7	0.0597214	-0.679327	-1	0.341435	0.402093	0
ENSMUSG00000074345	244882	Tnfaip8l3	tumor necrosis factor, alpha-induced protein 8-like 3	7	0.0688169	-0.932071	-1	0.651732	0.304559	0
ENSMUSG00000074758	433481	Gm5535	predicted gene 5535	7	0.0890274	-1.00171	-1	0.608179	0.349441	0
ENSMUSG00000078639	620779	Gm12695	predicted gene 12695	7	0.0699221	-0.697134	-1	0.464613	0.144303	0
ENSMUSG00000078942	17952	Naip6	NLR family, apoptosis inhibitory protein 6	7	0.0773863	-0.848384	-1	0.595285	0.222207	0
ENSMUSG00000079179	74173	Rab10os	RAB10, member RAS oncogene family, opposite strand	7	0.0304923	-0.721406	-1	0.165033	0.401219	0
ENSMUSG00000079330	213409	Lemd1	LEM domain containing 1	7	0.0881603	-0.674666	-1	0.961119	0.0300478	0
ENSMUSG00000079465	12828	Col4a3	collagen, type IV, alpha 3	7	0.0989417	-1.23714	-1	0.178902	0.964324	0
ENSMUSG00000079845	434794	Xlr4a	X-linked lymphocyte-regulated 4A	7	0.0293862	-0.63497	-1	0.0987252	-0.252764	0
ENSMUSG00000085396	103012	Firre	functional intergenic repeating RNA element	7	0.0984901	-0.935733	-1	0.109621	0.685403	0
ENSMUSG00000085440	319940	Sorbs2os	sorbin and SH3 domain containing 2, opposite strand	7	0.0649609	-0.589384	-1	0.304144	-0.131035	0
ENSMUSG00000085925	353326	Rtl1	retrotransposon Gaglike 1	7	0.0631246	-0.977718	-1	0.633751	0.55494	0
ENSMUSG00000086844	320871	B230206H07Rik	RIKEN cDNA B230206H07 gene	7	0.0688836	-0.818816	-1	0.776253	0.20188	0
ENSMUSG00000087396	74396	4933407K13Rik	RIKEN cDNA 4933407K13 gene	7	0.0571727	-0.815255	-1	0.113792	0.63123	0
ENSMUSG00000089679	102641509	Gm16299	predicted gene 16299	7	0.0130819	-0.972978	-1	0.0702347	0.408435	0
ENSMUSG00000089736	100044509	Tgfbr3l	transforming growth factor, beta receptor III-like	7	0.0762862	-0.712425	-1	0.219203	0.660965	0
ENSMUSG00000090061	319807	Nwd2	NACHT and WD repeat domain containing 2	7	0.0634527	-1.03881	-1	0.169213	0.631634	0
ENSMUSG00000090622	320700	A930033H14Rik	RIKEN cDNA A930033H14 gene	7	0.0098233	-0.909186	-1	0.236	0.275042	0
ENSMUSG00000091304	73266	Speer6-ps1	spermatogenesis associated glutamate (E)-rich protein 6, pseudogene 1	7	0.00881584	-0.581688	-1	0.0108747	0.318014	0
ENSMUSG00000091712	665119	Sec14l5	SEC14-like lipid binding 5	7	0.0604191	-1.55294	-1	0.23009	1.1802	0
ENSMUSG00000092021	634650	Gbp11	guanylate binding protein 11	7	0.0617664	-0.67913	-1	0.964975	-0.0250956	0
ENSMUSG00000092212	109280	Slc22a13b-ps	solute carrier family 22 (organic cation transporter), member 13b, pseudogene	7	0.0644379	-0.581391	-1	0.278583	0.192521	0
ENSMUSG00000093846	100043416	Gm4425	KRAB-domain protein pseudogene	7	0.0916373	-0.755389	-1	0.369075	0.218786	0
ENSMUSG00000097610	626275	A930012L18Rik	RIKEN cDNA A930012L18 gene	7	0.0178968	-0.681603	-1	0.318171	0.99269	0
ENSMUSG00000099032	100039596	Tcf24	transcription factor 24	7	0.0295192	-0.963295	-1	0.153864	0.550245	0
ENSMUSG00000099384	76634	1700110C19Rik	RIKEN cDNA 1700110C19 gene	7	0.0674223	-0.814158	-1	0.230198	0.307121	0
ENSMUSG00000100714	72122	2010308F09Rik	RIKEN cDNA 2010308F09 gene	7	0.096538	-0.585942	-1	0.0433414	0.377624	0
ENSMUSG00000100937	75555	1700020D05Rik	RIKEN cDNA 1700020D05 gene	7	0.0915298	-1.15266	-1	0.27792	0.492557	0
ENSMUSG00000108367	232974	Gm4881	predicted gene 4881	7	0.00472453	-1.0918	-1	0.376928	0.605767	0
ENSMUSG00000110206	14256	Flt3l	FMS-like tyrosine kinase 3 ligand	7	0.0852992	-0.79338	-1	0.183049	0.567149	0
ENSMUSG00000110424	75479	1700012D14Rik	RIKEN cDNA 1700012D14 gene	7	0.0598653	-0.736651	-1	0.140821	0.412793	0
ENSMUSG00000111602	102634431	Gm32014	predicted gene, 32014	7	0.0664375	-0.964566	-1	0.838776	0.0555205	0
ENSMUSG00000114780	105120	AI197445	expressed sequence AI197445	7	0.0746605	-1.11909	-1	0.627862	0.225792	0
ENSMUSG00000033063	238680	Cntnap3	contactin associated protein-like 3	8	0.0941634	-0.60228	-1	0.0419181	-1.08157	-1
